# Supplementary material for: Academic research values: Conceptualization and initial steps of scale development
Source: PLoS One. 2025 Mar 25;20(3):e0318086. doi: 10.1371/journal.pone.0318086 (PMC11936425; doi:10.1371/journal.pone.0318086)
Supplement: S1 Appendix — (XLSX) [file pone.0318086.s001.xlsx]

## Sheet: 1 - Appendix 1
	ORIGINAL ITEM (N = 201)	SCALE	CATEGORIES	SUB-CATEGORIES	SCHWARTZ MOTIVATIONAL TYPE	SCHWARTZ DIMENSION	OUR CATEGORIES	SOURCE
1	AMBITIOUS (hard‑working, aspiring)	Schwartz SVS	Achievement		Achievement	Self-enhancement	Ambition	Kusurkar, R., & Croiset, G. (2015). Critical Synthesis Package: Schwartz Value Survey (SVS). MedEdPORTAL, 10002. https://doi.org/10.15766/mep_2374-8265.10002
2	INFLUENTIAL (having an impact on people and events)	Schwartz SVS	Achievement		Achievement	Self-enhancement	Ambition	Kusurkar, R., & Croiset, G. (2015). Critical Synthesis Package: Schwartz Value Survey (SVS). MedEdPORTAL, 10002. https://doi.org/10.15766/mep_2374-8265.10002
3	CAPABLE (competent, effective, efficient)	Schwartz SVS	Achievement		Achievement	Self-enhancement	Ambition	Kusurkar, R., & Croiset, G. (2015). Critical Synthesis Package: Schwartz Value Survey (SVS). MedEdPORTAL, 10002. https://doi.org/10.15766/mep_2374-8265.10002
4	INTELLIGENT (logical, thinking)	Schwartz SVS	Achievement		Achievement	Self-enhancement	Ambition	Kusurkar, R., & Croiset, G. (2015). Critical Synthesis Package: Schwartz Value Survey (SVS). MedEdPORTAL, 10002. https://doi.org/10.15766/mep_2374-8265.10002
5	SUCCESSFUL (achieving goals)	Schwartz SVS	Achievement		Achievement	Self-enhancement	Ambition	Kusurkar, R., & Croiset, G. (2015). Critical Synthesis Package: Schwartz Value Survey (SVS). MedEdPORTAL, 10002. https://doi.org/10.15766/mep_2374-8265.10002
6	A SPIRITUAL LIFE (emphasis on spiritual not material matters)	Schwartz SVS	Benevolence		Benevolence	Self-transcendence	Benevolence	Kusurkar, R., & Croiset, G. (2015). Critical Synthesis Package: Schwartz Value Survey (SVS). MedEdPORTAL, 10002. https://doi.org/10.15766/mep_2374-8265.10002
7	MEANING IN LIFE (a purpose in life)	Schwartz SVS	Benevolence		Benevolence	Self-transcendence	Benevolence	Kusurkar, R., & Croiset, G. (2015). Critical Synthesis Package: Schwartz Value Survey (SVS). MedEdPORTAL, 10002. https://doi.org/10.15766/mep_2374-8265.10002
8	MATURE LOVE (deep emotional & spiritual intimacy)	Schwartz SVS	Benevolence		Benevolence	Self-transcendence	Benevolence	Kusurkar, R., & Croiset, G. (2015). Critical Synthesis Package: Schwartz Value Survey (SVS). MedEdPORTAL, 10002. https://doi.org/10.15766/mep_2374-8265.10002
9	TRUE FRIENDSHIP (close, supportive friends)	Schwartz SVS	Benevolence		Benevolence	Self-transcendence	Benevolence	Kusurkar, R., & Croiset, G. (2015). Critical Synthesis Package: Schwartz Value Survey (SVS). MedEdPORTAL, 10002. https://doi.org/10.15766/mep_2374-8265.10002
10	LOYAL (faithful to my friends, group)	Schwartz SVS	Benevolence		Benevolence	Self-transcendence	Benevolence	Kusurkar, R., & Croiset, G. (2015). Critical Synthesis Package: Schwartz Value Survey (SVS). MedEdPORTAL, 10002. https://doi.org/10.15766/mep_2374-8265.10002
11	HONEST (genuine, sincere)	Schwartz SVS	Benevolence		Benevolence	Self-transcendence	Benevolence	Kusurkar, R., & Croiset, G. (2015). Critical Synthesis Package: Schwartz Value Survey (SVS). MedEdPORTAL, 10002. https://doi.org/10.15766/mep_2374-8265.10002
12	HELPFUL (working for the welfare of others)	Schwartz SVS	Benevolence		Benevolence	Self-transcendence	Benevolence	Kusurkar, R., & Croiset, G. (2015). Critical Synthesis Package: Schwartz Value Survey (SVS). MedEdPORTAL, 10002. https://doi.org/10.15766/mep_2374-8265.10002
13	RESPONSIBLE (dependable, reliable)	Schwartz SVS	Benevolence		Benevolence	Self-transcendence	Benevolence	Kusurkar, R., & Croiset, G. (2015). Critical Synthesis Package: Schwartz Value Survey (SVS). MedEdPORTAL, 10002. https://doi.org/10.15766/mep_2374-8265.10002
14	FORGIVING (willing to pardon others)	Schwartz SVS	Benevolence		Benevolence	Self-transcendence	Benevolence	Kusurkar, R., & Croiset, G. (2015). Critical Synthesis Package: Schwartz Value Survey (SVS). MedEdPORTAL, 10002. https://doi.org/10.15766/mep_2374-8265.10002
15	POLITENESS (courtesy, good manners)	Schwartz SVS	Conformity		Conformity	Conservativism	Conformity	Kusurkar, R., & Croiset, G. (2015). Critical Synthesis Package: Schwartz Value Survey (SVS). MedEdPORTAL, 10002. https://doi.org/10.15766/mep_2374-8265.10002
16	SELF‑DISCIPLINE (self‑restraint, resistance to temptation)	Schwartz SVS	Conformity		Conformity	Conservativism	Conformity	Kusurkar, R., & Croiset, G. (2015). Critical Synthesis Package: Schwartz Value Survey (SVS). MedEdPORTAL, 10002. https://doi.org/10.15766/mep_2374-8265.10002
17	HONORING OF PARENTS AND ELDERS (showing respect)	Schwartz SVS	Conformity		Conformity	Conservativism	Conformity	Kusurkar, R., & Croiset, G. (2015). Critical Synthesis Package: Schwartz Value Survey (SVS). MedEdPORTAL, 10002. https://doi.org/10.15766/mep_2374-8265.10002
18	OBEDIENT (dutiful, meeting obligations)	Schwartz SVS	Conformity		Conformity	Conservativism	Conformity	Kusurkar, R., & Croiset, G. (2015). Critical Synthesis Package: Schwartz Value Survey (SVS). MedEdPORTAL, 10002. https://doi.org/10.15766/mep_2374-8265.10002
19	PLEASURE (gratification of desires)	Schwartz SVS	Hedonism		Hedonism	Self-enhancement	Enjoyment	Kusurkar, R., & Croiset, G. (2015). Critical Synthesis Package: Schwartz Value Survey (SVS). MedEdPORTAL, 10002. https://doi.org/10.15766/mep_2374-8265.10002
20	ENJOYING LIFE (enjoying food, sex, leisure, etc.)	Schwartz SVS	Hedonism		Hedonism	Self-enhancement	Enjoyment	Kusurkar, R., & Croiset, G. (2015). Critical Synthesis Package: Schwartz Value Survey (SVS). MedEdPORTAL, 10002. https://doi.org/10.15766/mep_2374-8265.10002
21	SELF-INDULGENT (doing pleasant things)	Schwartz SVS	Hedonism		Hedonism	Self-enhancement	Enjoyment	Kusurkar, R., & Croiset, G. (2015). Critical Synthesis Package: Schwartz Value Survey (SVS). MedEdPORTAL, 10002. https://doi.org/10.15766/mep_2374-8265.10002
22	SOCIAL POWER (control over others, dominance)	Schwartz SVS	Power		Power	Self-enhancement	Authority	Kusurkar, R., & Croiset, G. (2015). Critical Synthesis Package: Schwartz Value Survey (SVS). MedEdPORTAL, 10002. https://doi.org/10.15766/mep_2374-8265.10002
23	WEALTH (material possessions, money)	Schwartz SVS	Power		Power	Self-enhancement	Authority	Kusurkar, R., & Croiset, G. (2015). Critical Synthesis Package: Schwartz Value Survey (SVS). MedEdPORTAL, 10002. https://doi.org/10.15766/mep_2374-8265.10002
24	SOCIAL RECOGNITION (respect, approval by others)	Schwartz SVS	Power		Power	Self-enhancement	Authority	Kusurkar, R., & Croiset, G. (2015). Critical Synthesis Package: Schwartz Value Survey (SVS). MedEdPORTAL, 10002. https://doi.org/10.15766/mep_2374-8265.10002
25	AUTHORITY (the right to lead or command)	Schwartz SVS	Power		Power	Self-enhancement	Authority	Kusurkar, R., & Croiset, G. (2015). Critical Synthesis Package: Schwartz Value Survey (SVS). MedEdPORTAL, 10002. https://doi.org/10.15766/mep_2374-8265.10002
26	PRESERVING MY PUBLIC IMAGE (protecting my "face")	Schwartz SVS	Power		Power	Self-enhancement	Authority	Kusurkar, R., & Croiset, G. (2015). Critical Synthesis Package: Schwartz Value Survey (SVS). MedEdPORTAL, 10002. https://doi.org/10.15766/mep_2374-8265.10002
27	SENSE OF BELONGING (feeling that others care about me)	Schwartz SVS	Security		Security	Conservativism	Working environment	Kusurkar, R., & Croiset, G. (2015). Critical Synthesis Package: Schwartz Value Survey (SVS). MedEdPORTAL, 10002. https://doi.org/10.15766/mep_2374-8265.10002
28	SOCIAL ORDER (stability of society)	Schwartz SVS	Security		Security	Conservativism	Working environment	Kusurkar, R., & Croiset, G. (2015). Critical Synthesis Package: Schwartz Value Survey (SVS). MedEdPORTAL, 10002. https://doi.org/10.15766/mep_2374-8265.10002
29	NATIONAL SECURITY (protection of my nation from enemies)	Schwartz SVS	Security		Security	Conservativism	Working environment	Kusurkar, R., & Croiset, G. (2015). Critical Synthesis Package: Schwartz Value Survey (SVS). MedEdPORTAL, 10002. https://doi.org/10.15766/mep_2374-8265.10002
30	RECIPROCATION OF FAVORS (avoidance of indebtedness)	Schwartz SVS	Security		Security	Conservativism	Working environment	Kusurkar, R., & Croiset, G. (2015). Critical Synthesis Package: Schwartz Value Survey (SVS). MedEdPORTAL, 10002. https://doi.org/10.15766/mep_2374-8265.10002
31	FAMILY SECURITY (safety for loved ones)	Schwartz SVS	Security		Security	Conservativism	Working environment	Kusurkar, R., & Croiset, G. (2015). Critical Synthesis Package: Schwartz Value Survey (SVS). MedEdPORTAL, 10002. https://doi.org/10.15766/mep_2374-8265.10002
32	HEALTHY (not being sick physically or mentally)	Schwartz SVS	Security		Security	Conservativism	Working environment	Kusurkar, R., & Croiset, G. (2015). Critical Synthesis Package: Schwartz Value Survey (SVS). MedEdPORTAL, 10002. https://doi.org/10.15766/mep_2374-8265.10002
33	CLEAN (neat, tidy)	Schwartz SVS	Security		Security	Conservativism	Working environment	Kusurkar, R., & Croiset, G. (2015). Critical Synthesis Package: Schwartz Value Survey (SVS). MedEdPORTAL, 10002. https://doi.org/10.15766/mep_2374-8265.10002
34	FREEDOM (freedom of action and thought)	Schwartz SVS	Self-direction		Self-direction	Openness to change	Autonomy	Kusurkar, R., & Croiset, G. (2015). Critical Synthesis Package: Schwartz Value Survey (SVS). MedEdPORTAL, 10002. https://doi.org/10.15766/mep_2374-8265.10002
35	SELF RESPECT (belief in one's own worth)	Schwartz SVS	Self-direction		Self-direction	Openness to change	Autonomy	Kusurkar, R., & Croiset, G. (2015). Critical Synthesis Package: Schwartz Value Survey (SVS). MedEdPORTAL, 10002. https://doi.org/10.15766/mep_2374-8265.10002
36	CREATIVITY (uniqueness, imagination)	Schwartz SVS	Self-direction		Self-direction	Openness to change	Autonomy	Kusurkar, R., & Croiset, G. (2015). Critical Synthesis Package: Schwartz Value Survey (SVS). MedEdPORTAL, 10002. https://doi.org/10.15766/mep_2374-8265.10002
37	INDEPENDENT (self‑reliant, self‑sufficient)	Schwartz SVS	Self-direction		Self-direction	Openness to change	Autonomy	Kusurkar, R., & Croiset, G. (2015). Critical Synthesis Package: Schwartz Value Survey (SVS). MedEdPORTAL, 10002. https://doi.org/10.15766/mep_2374-8265.10002
38	CHOOSING OWN GOALS (selecting own purposes)	Schwartz SVS	Self-direction		Self-direction	Openness to change	Autonomy	Kusurkar, R., & Croiset, G. (2015). Critical Synthesis Package: Schwartz Value Survey (SVS). MedEdPORTAL, 10002. https://doi.org/10.15766/mep_2374-8265.10002
39	CURIOUS (interested in everything, exploring)	Schwartz SVS	Self-direction		Self-direction	Openness to change	Autonomy	Kusurkar, R., & Croiset, G. (2015). Critical Synthesis Package: Schwartz Value Survey (SVS). MedEdPORTAL, 10002. https://doi.org/10.15766/mep_2374-8265.10002
40	AN EXCITING LIFE (stimulating experiences)	Schwartz SVS	Stimulation		Stimulation	Openness to change	Variety	Kusurkar, R., & Croiset, G. (2015). Critical Synthesis Package: Schwartz Value Survey (SVS). MedEdPORTAL, 10002. https://doi.org/10.15766/mep_2374-8265.10002
41	A VARIED LIFE (filled with challenge, novelty and change)	Schwartz SVS	Stimulation		Stimulation	Openness to change	Variety	Kusurkar, R., & Croiset, G. (2015). Critical Synthesis Package: Schwartz Value Survey (SVS). MedEdPORTAL, 10002. https://doi.org/10.15766/mep_2374-8265.10002
42	DARING (seeking adventure, risk)	Schwartz SVS	Stimulation		Stimulation	Openness to change	Variety	Kusurkar, R., & Croiset, G. (2015). Critical Synthesis Package: Schwartz Value Survey (SVS). MedEdPORTAL, 10002. https://doi.org/10.15766/mep_2374-8265.10002
43	RESPECT FOR TRADITION (preservation of time‑honored customs)	Schwartz SVS	Tradition		Tradition	Conservativism	Tradition	Kusurkar, R., & Croiset, G. (2015). Critical Synthesis Package: Schwartz Value Survey (SVS). MedEdPORTAL, 10002. https://doi.org/10.15766/mep_2374-8265.10002
44	PRIVACY (the right to have a private sphere)	Schwartz SVS	Tradition		Tradition	Conservativism	Tradition	Kusurkar, R., & Croiset, G. (2015). Critical Synthesis Package: Schwartz Value Survey (SVS). MedEdPORTAL, 10002. https://doi.org/10.15766/mep_2374-8265.10002
45	MODERATE (avoiding extremes of feeling & action)	Schwartz SVS	Tradition		Tradition	Conservativism	Tradition	Kusurkar, R., & Croiset, G. (2015). Critical Synthesis Package: Schwartz Value Survey (SVS). MedEdPORTAL, 10002. https://doi.org/10.15766/mep_2374-8265.10002
46	HUMBLE (modest, self‑effacing)	Schwartz SVS	Tradition		Tradition	Conservativism	Tradition	Kusurkar, R., & Croiset, G. (2015). Critical Synthesis Package: Schwartz Value Survey (SVS). MedEdPORTAL, 10002. https://doi.org/10.15766/mep_2374-8265.10002
47	ACCEPTING MY PORTION IN LIFE (submitting to life's circumstances)	Schwartz SVS	Tradition		Tradition	Conservativism	Tradition	Kusurkar, R., & Croiset, G. (2015). Critical Synthesis Package: Schwartz Value Survey (SVS). MedEdPORTAL, 10002. https://doi.org/10.15766/mep_2374-8265.10002
48	DEVOUT (holding to religious faith & belief)	Schwartz SVS	Tradition		Tradition	Conservativism	Tradition	Kusurkar, R., & Croiset, G. (2015). Critical Synthesis Package: Schwartz Value Survey (SVS). MedEdPORTAL, 10002. https://doi.org/10.15766/mep_2374-8265.10002
49	EQUALITY (equal opportunity for all)	Schwartz SVS	Universalism		Universalism	Self-transcendence	Universalism	Kusurkar, R., & Croiset, G. (2015). Critical Synthesis Package: Schwartz Value Survey (SVS). MedEdPORTAL, 10002. https://doi.org/10.15766/mep_2374-8265.10002
50	INNER HARMONY (at peace with myself)	Schwartz SVS	Universalism		Universalism	Self-transcendence	Universalism	Kusurkar, R., & Croiset, G. (2015). Critical Synthesis Package: Schwartz Value Survey (SVS). MedEdPORTAL, 10002. https://doi.org/10.15766/mep_2374-8265.10002
51	A WORLD AT PEACE (free of war and conflict)	Schwartz SVS	Universalism		Universalism	Self-transcendence	Universalism	Kusurkar, R., & Croiset, G. (2015). Critical Synthesis Package: Schwartz Value Survey (SVS). MedEdPORTAL, 10002. https://doi.org/10.15766/mep_2374-8265.10002
52	UNITY WITH NATURE (fitting into nature)	Schwartz SVS	Universalism		Universalism	Self-transcendence	Universalism	Kusurkar, R., & Croiset, G. (2015). Critical Synthesis Package: Schwartz Value Survey (SVS). MedEdPORTAL, 10002. https://doi.org/10.15766/mep_2374-8265.10002
53	WISDOM (a mature understanding of life)	Schwartz SVS	Universalism		Universalism	Self-transcendence	Universalism	Kusurkar, R., & Croiset, G. (2015). Critical Synthesis Package: Schwartz Value Survey (SVS). MedEdPORTAL, 10002. https://doi.org/10.15766/mep_2374-8265.10002
54	A WORLD OF BEAUTY (beauty of nature and the arts)	Schwartz SVS	Universalism		Universalism	Self-transcendence	Universalism	Kusurkar, R., & Croiset, G. (2015). Critical Synthesis Package: Schwartz Value Survey (SVS). MedEdPORTAL, 10002. https://doi.org/10.15766/mep_2374-8265.10002
55	SOCIAL JUSTICE (correcting injustice, care for the weak)	Schwartz SVS	Universalism		Universalism	Self-transcendence	Universalism	Kusurkar, R., & Croiset, G. (2015). Critical Synthesis Package: Schwartz Value Survey (SVS). MedEdPORTAL, 10002. https://doi.org/10.15766/mep_2374-8265.10002
56	BROADMINDED (tolerant of different ideas and beliefs)	Schwartz SVS	Universalism		Universalism	Self-transcendence	Universalism	Kusurkar, R., & Croiset, G. (2015). Critical Synthesis Package: Schwartz Value Survey (SVS). MedEdPORTAL, 10002. https://doi.org/10.15766/mep_2374-8265.10002
57	PROTECTING THE ENVIRONMENT (preserving nature)	Schwartz SVS	Universalism		Universalism	Self-transcendence	Universalism	Kusurkar, R., & Croiset, G. (2015). Critical Synthesis Package: Schwartz Value Survey (SVS). MedEdPORTAL, 10002. https://doi.org/10.15766/mep_2374-8265.10002
58	To have authority over other people	Albrecht VaW	Authority		Power	Self-enhancement	Authority	Albrecht, S., Marty, A., & Brandon-Jones, N. J. (2020). Measuring Values at Work: Extending Existing Frameworks to the Context of Work. Journal of Career Assessment, 106907272090160. https://doi.org/10.1177/1069072720901604
59	To have authority over limited resources	Albrecht VaW	Authority		Power	Self-enhancement	Authority	Albrecht, S., Marty, A., & Brandon-Jones, N. J. (2020). Measuring Values at Work: Extending Existing Frameworks to the Context of Work. Journal of Career Assessment, 106907272090160. https://doi.org/10.1177/1069072720901604
60	To determine how money is spent	Albrecht VaW	Authority		Power	Self-enhancement	Authority	Albrecht, S., Marty, A., & Brandon-Jones, N. J. (2020). Measuring Values at Work: Extending Existing Frameworks to the Context of Work. Journal of Career Assessment, 106907272090160. https://doi.org/10.1177/1069072720901604
61	To have authority over other people’s work programs	Albrecht VaW	Authority		Power	Self-enhancement	Authority	Albrecht, S., Marty, A., & Brandon-Jones, N. J. (2020). Measuring Values at Work: Extending Existing Frameworks to the Context of Work. Journal of Career Assessment, 106907272090160. https://doi.org/10.1177/1069072720901604
62	To make decisions about who does what	Albrecht VaW	Authority		Power	Self-enhancement	Authority	Albrecht, S., Marty, A., & Brandon-Jones, N. J. (2020). Measuring Values at Work: Extending Existing Frameworks to the Context of Work. Journal of Career Assessment, 106907272090160. https://doi.org/10.1177/1069072720901604
63	To advance my career	Albrecht VaW	Ambition		Achievement	Self-enhancement	Ambition	Albrecht, S., Marty, A., & Brandon-Jones, N. J. (2020). Measuring Values at Work: Extending Existing Frameworks to the Context of Work. Journal of Career Assessment, 106907272090160. https://doi.org/10.1177/1069072720901604
64	To increase my earning power	Albrecht VaW	Ambition		Achievement	Self-enhancement	Ambition	Albrecht, S., Marty, A., & Brandon-Jones, N. J. (2020). Measuring Values at Work: Extending Existing Frameworks to the Context of Work. Journal of Career Assessment, 106907272090160. https://doi.org/10.1177/1069072720901604
65	To be seen to be successful	Albrecht VaW	Ambition		Achievement	Self-enhancement	Ambition	Albrecht, S., Marty, A., & Brandon-Jones, N. J. (2020). Measuring Values at Work: Extending Existing Frameworks to the Context of Work. Journal of Career Assessment, 106907272090160. https://doi.org/10.1177/1069072720901604
66	To get promoted	Albrecht VaW	Ambition		Achievement	Self-enhancement	Ambition	Albrecht, S., Marty, A., & Brandon-Jones, N. J. (2020). Measuring Values at Work: Extending Existing Frameworks to the Context of Work. Journal of Career Assessment, 106907272090160. https://doi.org/10.1177/1069072720901604
67	To be ambitious	Albrecht VaW	Ambition		Achievement	Self-enhancement	Ambition	Albrecht, S., Marty, A., & Brandon-Jones, N. J. (2020). Measuring Values at Work: Extending Existing Frameworks to the Context of Work. Journal of Career Assessment, 106907272090160. https://doi.org/10.1177/1069072720901604
68	To have pleasurable experiences	Albrecht VaW	Enjoyment		Hedonism	Self-enhancement	Enjoyment	Albrecht, S., Marty, A., & Brandon-Jones, N. J. (2020). Measuring Values at Work: Extending Existing Frameworks to the Context of Work. Journal of Career Assessment, 106907272090160. https://doi.org/10.1177/1069072720901604
69	To enjoy my time at work	Albrecht VaW	Enjoyment		Hedonism	Self-enhancement	Enjoyment	Albrecht, S., Marty, A., & Brandon-Jones, N. J. (2020). Measuring Values at Work: Extending Existing Frameworks to the Context of Work. Journal of Career Assessment, 106907272090160. https://doi.org/10.1177/1069072720901604
70	To have fun	Albrecht VaW	Enjoyment		Hedonism	Self-enhancement	Enjoyment	Albrecht, S., Marty, A., & Brandon-Jones, N. J. (2020). Measuring Values at Work: Extending Existing Frameworks to the Context of Work. Journal of Career Assessment, 106907272090160. https://doi.org/10.1177/1069072720901604
71	To do things which make me feel good	Albrecht VaW	Enjoyment		Hedonism	Self-enhancement	Enjoyment	Albrecht, S., Marty, A., & Brandon-Jones, N. J. (2020). Measuring Values at Work: Extending Existing Frameworks to the Context of Work. Journal of Career Assessment, 106907272090160. https://doi.org/10.1177/1069072720901604
72	To enjoy myself	Albrecht VaW	Enjoyment		Hedonism	Self-enhancement	Enjoyment	Albrecht, S., Marty, A., & Brandon-Jones, N. J. (2020). Measuring Values at Work: Extending Existing Frameworks to the Context of Work. Journal of Career Assessment, 106907272090160. https://doi.org/10.1177/1069072720901604
73	To do varied work	Albrecht VaW	Variety		Stimulation	Openness to change	Variety	Albrecht, S., Marty, A., & Brandon-Jones, N. J. (2020). Measuring Values at Work: Extending Existing Frameworks to the Context of Work. Journal of Career Assessment, 106907272090160. https://doi.org/10.1177/1069072720901604
74	To experience a wide variety of tasks	Albrecht VaW	Variety		Stimulation	Openness to change	Variety	Albrecht, S., Marty, A., & Brandon-Jones, N. J. (2020). Measuring Values at Work: Extending Existing Frameworks to the Context of Work. Journal of Career Assessment, 106907272090160. https://doi.org/10.1177/1069072720901604
75	To get a lot of variety in my work	Albrecht VaW	Variety		Stimulation	Openness to change	Variety	Albrecht, S., Marty, A., & Brandon-Jones, N. J. (2020). Measuring Values at Work: Extending Existing Frameworks to the Context of Work. Journal of Career Assessment, 106907272090160. https://doi.org/10.1177/1069072720901604
76	To experience a variety of challenges	Albrecht VaW	Variety		Stimulation	Openness to change	Variety	Albrecht, S., Marty, A., & Brandon-Jones, N. J. (2020). Measuring Values at Work: Extending Existing Frameworks to the Context of Work. Journal of Career Assessment, 106907272090160. https://doi.org/10.1177/1069072720901604
77	To never be bored by repetition	Albrecht VaW	Variety		Stimulation	Openness to change	Variety	Albrecht, S., Marty, A., & Brandon-Jones, N. J. (2020). Measuring Values at Work: Extending Existing Frameworks to the Context of Work. Journal of Career Assessment, 106907272090160. https://doi.org/10.1177/1069072720901604
78	To make my own decisions at work	Albrecht VaW	Autonomy		Self-direction	Openness to change	Autonomy	Albrecht, S., Marty, A., & Brandon-Jones, N. J. (2020). Measuring Values at Work: Extending Existing Frameworks to the Context of Work. Journal of Career Assessment, 106907272090160. https://doi.org/10.1177/1069072720901604
79	To decide what I will do at work	Albrecht VaW	Autonomy		Self-direction	Openness to change	Autonomy	Albrecht, S., Marty, A., & Brandon-Jones, N. J. (2020). Measuring Values at Work: Extending Existing Frameworks to the Context of Work. Journal of Career Assessment, 106907272090160. https://doi.org/10.1177/1069072720901604
80	To determine how I spend my day	Albrecht VaW	Autonomy		Self-direction	Openness to change	Autonomy	Albrecht, S., Marty, A., & Brandon-Jones, N. J. (2020). Measuring Values at Work: Extending Existing Frameworks to the Context of Work. Journal of Career Assessment, 106907272090160. https://doi.org/10.1177/1069072720901604
81	To be able to direct my own work	Albrecht VaW	Autonomy		Self-direction	Openness to change	Autonomy	Albrecht, S., Marty, A., & Brandon-Jones, N. J. (2020). Measuring Values at Work: Extending Existing Frameworks to the Context of Work. Journal of Career Assessment, 106907272090160. https://doi.org/10.1177/1069072720901604
82	To decide my own priorities at work	Albrecht VaW	Autonomy		Self-direction	Openness to change	Autonomy	Albrecht, S., Marty, A., & Brandon-Jones, N. J. (2020). Measuring Values at Work: Extending Existing Frameworks to the Context of Work. Journal of Career Assessment, 106907272090160. https://doi.org/10.1177/1069072720901604
83	To make the world a better place	Albrecht VaW	Social Justice		Universalism	Self-transcendence	Universalism	Albrecht, S., Marty, A., & Brandon-Jones, N. J. (2020). Measuring Values at Work: Extending Existing Frameworks to the Context of Work. Journal of Career Assessment, 106907272090160. https://doi.org/10.1177/1069072720901604
84	To make the world a fairer place	Albrecht VaW	Social Justice		Universalism	Self-transcendence	Universalism	Albrecht, S., Marty, A., & Brandon-Jones, N. J. (2020). Measuring Values at Work: Extending Existing Frameworks to the Context of Work. Journal of Career Assessment, 106907272090160. https://doi.org/10.1177/1069072720901604
85	To continue to social justice	Albrecht VaW	Social Justice		Universalism	Self-transcendence	Universalism	Albrecht, S., Marty, A., & Brandon-Jones, N. J. (2020). Measuring Values at Work: Extending Existing Frameworks to the Context of Work. Journal of Career Assessment, 106907272090160. https://doi.org/10.1177/1069072720901604
86	To support people who are disadvantaged	Albrecht VaW	Social Justice		Universalism	Self-transcendence	Universalism	Albrecht, S., Marty, A., & Brandon-Jones, N. J. (2020). Measuring Values at Work: Extending Existing Frameworks to the Context of Work. Journal of Career Assessment, 106907272090160. https://doi.org/10.1177/1069072720901604
87	To contribute to improving society	Albrecht VaW	Social Justice		Universalism	Self-transcendence	Universalism	Albrecht, S., Marty, A., & Brandon-Jones, N. J. (2020). Measuring Values at Work: Extending Existing Frameworks to the Context of Work. Journal of Career Assessment, 106907272090160. https://doi.org/10.1177/1069072720901604
88	To protect the environment	Albrecht VaW	Environmental sustainability		Universalism	Self-transcendence	Universalism	Albrecht, S., Marty, A., & Brandon-Jones, N. J. (2020). Measuring Values at Work: Extending Existing Frameworks to the Context of Work. Journal of Career Assessment, 106907272090160. https://doi.org/10.1177/1069072720901604
89	To contribute to environmental sustainability	Albrecht VaW	Environmental sustainability		Universalism	Self-transcendence	Universalism	Albrecht, S., Marty, A., & Brandon-Jones, N. J. (2020). Measuring Values at Work: Extending Existing Frameworks to the Context of Work. Journal of Career Assessment, 106907272090160. https://doi.org/10.1177/1069072720901604
90	To help the people I come in contact	Albrecht VaW	Helping and supporting		Benevolence	Self-transcendence	Benevolence	Albrecht, S., Marty, A., & Brandon-Jones, N. J. (2020). Measuring Values at Work: Extending Existing Frameworks to the Context of Work. Journal of Career Assessment, 106907272090160. https://doi.org/10.1177/1069072720901604
91	To support the people I meet at work	Albrecht VaW	Helping and supporting		Benevolence	Self-transcendence	Benevolence	Albrecht, S., Marty, A., & Brandon-Jones, N. J. (2020). Measuring Values at Work: Extending Existing Frameworks to the Context of Work. Journal of Career Assessment, 106907272090160. https://doi.org/10.1177/1069072720901604
92	To do work which helps other people	Albrecht VaW	Helping and supporting		Benevolence	Self-transcendence	Benevolence	Albrecht, S., Marty, A., & Brandon-Jones, N. J. (2020). Measuring Values at Work: Extending Existing Frameworks to the Context of Work. Journal of Career Assessment, 106907272090160. https://doi.org/10.1177/1069072720901604
93	To be supportive of other people	Albrecht VaW	Helping and supporting		Benevolence	Self-transcendence	Benevolence	Albrecht, S., Marty, A., & Brandon-Jones, N. J. (2020). Measuring Values at Work: Extending Existing Frameworks to the Context of Work. Journal of Career Assessment, 106907272090160. https://doi.org/10.1177/1069072720901604
94	To improve the lives of people I encounter at work	Albrecht VaW	Helping and supporting		Benevolence	Self-transcendence	Benevolence	Albrecht, S., Marty, A., & Brandon-Jones, N. J. (2020). Measuring Values at Work: Extending Existing Frameworks to the Context of Work. Journal of Career Assessment, 106907272090160. https://doi.org/10.1177/1069072720901604
95	To work in an orderly work place	Albrecht VaW	Rule respecting		Conformity	Conservativism	Conformity	Albrecht, S., Marty, A., & Brandon-Jones, N. J. (2020). Measuring Values at Work: Extending Existing Frameworks to the Context of Work. Journal of Career Assessment, 106907272090160. https://doi.org/10.1177/1069072720901604
96	To work in a group where people believe that rules are important	Albrecht VaW	Rule respecting		Conformity	Conservativism	Conformity	Albrecht, S., Marty, A., & Brandon-Jones, N. J. (2020). Measuring Values at Work: Extending Existing Frameworks to the Context of Work. Journal of Career Assessment, 106907272090160. https://doi.org/10.1177/1069072720901604
97	To work in a group where we all support the organization’s policies	Albrecht VaW	Rule respecting		Conformity	Conservativism	Conformity	Albrecht, S., Marty, A., & Brandon-Jones, N. J. (2020). Measuring Values at Work: Extending Existing Frameworks to the Context of Work. Journal of Career Assessment, 106907272090160. https://doi.org/10.1177/1069072720901604
98	To work in a job where I can contribute to the respect for my organization’s rules	Albrecht VaW	Rule respecting		Conformity	Conservativism	Conformity	Albrecht, S., Marty, A., & Brandon-Jones, N. J. (2020). Measuring Values at Work: Extending Existing Frameworks to the Context of Work. Journal of Career Assessment, 106907272090160. https://doi.org/10.1177/1069072720901604
99	To work with colleagues who respect rules even when no one else sees them	Albrecht VaW	Rule respecting		Conformity	Conservativism	Conformity	Albrecht, S., Marty, A., & Brandon-Jones, N. J. (2020). Measuring Values at Work: Extending Existing Frameworks to the Context of Work. Journal of Career Assessment, 106907272090160. https://doi.org/10.1177/1069072720901604
100	To be able to support the traditions of my society at work	Albrecht VaW	Traditional Values		Tradition	Conservativism	Tradition	Albrecht, S., Marty, A., & Brandon-Jones, N. J. (2020). Measuring Values at Work: Extending Existing Frameworks to the Context of Work. Journal of Career Assessment, 106907272090160. https://doi.org/10.1177/1069072720901604
101	To be able to work according to the values of my family	Albrecht VaW	Traditional Values		Tradition	Conservativism	Tradition	Albrecht, S., Marty, A., & Brandon-Jones, N. J. (2020). Measuring Values at Work: Extending Existing Frameworks to the Context of Work. Journal of Career Assessment, 106907272090160. https://doi.org/10.1177/1069072720901604
102	To do work which is in keeping with my religious beliefs	Albrecht VaW	Traditional Values		Tradition	Conservativism	Tradition	Albrecht, S., Marty, A., & Brandon-Jones, N. J. (2020). Measuring Values at Work: Extending Existing Frameworks to the Context of Work. Journal of Career Assessment, 106907272090160. https://doi.org/10.1177/1069072720901604
103	To do work which society would support	Albrecht VaW	Traditional Values		Tradition	Conservativism	Tradition	Albrecht, S., Marty, A., & Brandon-Jones, N. J. (2020). Measuring Values at Work: Extending Existing Frameworks to the Context of Work. Journal of Career Assessment, 106907272090160. https://doi.org/10.1177/1069072720901604
104	To do work which would be traditionally approved of	Albrecht VaW	Traditional Values		Tradition	Conservativism	Tradition	Albrecht, S., Marty, A., & Brandon-Jones, N. J. (2020). Measuring Values at Work: Extending Existing Frameworks to the Context of Work. Journal of Career Assessment, 106907272090160. https://doi.org/10.1177/1069072720901604
105	To contribute to the safety of colleagues	Albrecht VaW	Safety		Security	Conservativism	Working environment	Albrecht, S., Marty, A., & Brandon-Jones, N. J. (2020). Measuring Values at Work: Extending Existing Frameworks to the Context of Work. Journal of Career Assessment, 106907272090160. https://doi.org/10.1177/1069072720901604
106	To ensure that danger is minimized	Albrecht VaW	Safety		Security	Conservativism	Working environment	Albrecht, S., Marty, A., & Brandon-Jones, N. J. (2020). Measuring Values at Work: Extending Existing Frameworks to the Context of Work. Journal of Career Assessment, 106907272090160. https://doi.org/10.1177/1069072720901604
107	To maximize the safety of the work place	Albrecht VaW	Safety		Security	Conservativism	Working environment	Albrecht, S., Marty, A., & Brandon-Jones, N. J. (2020). Measuring Values at Work: Extending Existing Frameworks to the Context of Work. Journal of Career Assessment, 106907272090160. https://doi.org/10.1177/1069072720901604
108	To make a positive contribution to safety and security	Albrecht VaW	Safety		Security	Conservativism	Working environment	Albrecht, S., Marty, A., & Brandon-Jones, N. J. (2020). Measuring Values at Work: Extending Existing Frameworks to the Context of Work. Journal of Career Assessment, 106907272090160. https://doi.org/10.1177/1069072720901604
109	To make a safer workplace	Albrecht VaW	Safety		Security	Conservativism	Working environment	Albrecht, S., Marty, A., & Brandon-Jones, N. J. (2020). Measuring Values at Work: Extending Existing Frameworks to the Context of Work. Journal of Career Assessment, 106907272090160. https://doi.org/10.1177/1069072720901604
110	Being able to set her/his own research agenda is important to her/him	English VSW	Autonomy		Self-direction	Openness to change	Autonomy	English, T., Antes, A. L., Baldwin, K. A., & DuBois, J. M. (2018). Development and Preliminary Validation of a New Measure of Values in Scientific Work. Science and Engineering Ethics, 24(2), 393–418. https://doi.org/10.1007/s11948-017-9896-0
111	She/he strongly values being able to define her/his own scientific aims	English VSW	Autonomy		Self-direction	Openness to change	Autonomy	English, T., Antes, A. L., Baldwin, K. A., & DuBois, J. M. (2018). Development and Preliminary Validation of a New Measure of Values in Scientific Work. Science and Engineering Ethics, 24(2), 393–418. https://doi.org/10.1007/s11948-017-9896-0
112	She/he values making her/his own decisions about how her/his work will be done	English VSW	Autonomy		Self-direction	Openness to change	Autonomy	English, T., Antes, A. L., Baldwin, K. A., & DuBois, J. M. (2018). Development and Preliminary Validation of a New Measure of Values in Scientific Work. Science and Engineering Ethics, 24(2), 393–418. https://doi.org/10.1007/s11948-017-9896-0
113	It is important to her/him to have a high level of professional autonomy	English VSW	Autonomy		Self-direction	Openness to change	Autonomy	English, T., Antes, A. L., Baldwin, K. A., & DuBois, J. M. (2018). Development and Preliminary Validation of a New Measure of Values in Scientific Work. Science and Engineering Ethics, 24(2), 393–418. https://doi.org/10.1007/s11948-017-9896-0
114	She/he is always working to keep her/him research projects fully funded	English VSW	Autonomy		Self-direction	Openness to change	Autonomy	English, T., Antes, A. L., Baldwin, K. A., & DuBois, J. M. (2018). Development and Preliminary Validation of a New Measure of Values in Scientific Work. Science and Engineering Ethics, 24(2), 393–418. https://doi.org/10.1007/s11948-017-9896-0
115	She/he believes that researchers should disclose all foreseeable risks to participants	English VSW	Research ethics		Universalism	Self-transcendence	Universalism	English, T., Antes, A. L., Baldwin, K. A., & DuBois, J. M. (2018). Development and Preliminary Validation of a New Measure of Values in Scientific Work. Science and Engineering Ethics, 24(2), 393–418. https://doi.org/10.1007/s11948-017-9896-0
116	It is very important to her/him that researchers properly care for animals	English VSW	Research ethics		Universalism	Self-transcendence	Universalism	English, T., Antes, A. L., Baldwin, K. A., & DuBois, J. M. (2018). Development and Preliminary Validation of a New Measure of Values in Scientific Work. Science and Engineering Ethics, 24(2), 393–418. https://doi.org/10.1007/s11948-017-9896-0
117	She/he feels researchers should go out of their way to ensure the safety of participants	English VSW	Research ethics		Universalism	Self-transcendence	Universalism	English, T., Antes, A. L., Baldwin, K. A., & DuBois, J. M. (2018). Development and Preliminary Validation of a New Measure of Values in Scientific Work. Science and Engineering Ethics, 24(2), 393–418. https://doi.org/10.1007/s11948-017-9896-0
118	She/he thinks researchers should ensure participants fully understand consent information	English VSW	Research ethics		Universalism	Self-transcendence	Universalism	English, T., Antes, A. L., Baldwin, K. A., & DuBois, J. M. (2018). Development and Preliminary Validation of a New Measure of Values in Scientific Work. Science and Engineering Ethics, 24(2), 393–418. https://doi.org/10.1007/s11948-017-9896-0
119	She/he regularly verifies the accuracy of her/his data	English VSW	Research ethics		Universalism	Self-transcendence	Universalism	English, T., Antes, A. L., Baldwin, K. A., & DuBois, J. M. (2018). Development and Preliminary Validation of a New Measure of Values in Scientific Work. Science and Engineering Ethics, 24(2), 393–418. https://doi.org/10.1007/s11948-017-9896-0
120	It is important to her/him that research results can be replicated	English VSW	Research ethics		Universalism	Self-transcendence	Universalism	English, T., Antes, A. L., Baldwin, K. A., & DuBois, J. M. (2018). Development and Preliminary Validation of a New Measure of Values in Scientific Work. Science and Engineering Ethics, 24(2), 393–418. https://doi.org/10.1007/s11948-017-9896-0
121	It is important to her/him that research helps to solve realworld problems	English VSW	Social impact		Universalism	Self-transcendence	Universalism	English, T., Antes, A. L., Baldwin, K. A., & DuBois, J. M. (2018). Development and Preliminary Validation of a New Measure of Values in Scientific Work. Science and Engineering Ethics, 24(2), 393–418. https://doi.org/10.1007/s11948-017-9896-0
122	Doing research that improves the lives of others is important to her/him	English VSW	Social impact		Universalism	Self-transcendence	Universalism	English, T., Antes, A. L., Baldwin, K. A., & DuBois, J. M. (2018). Development and Preliminary Validation of a New Measure of Values in Scientific Work. Science and Engineering Ethics, 24(2), 393–418. https://doi.org/10.1007/s11948-017-9896-0
123	She/he embraces the idea that research should have social significance	English VSW	Social impact		Universalism	Self-transcendence	Universalism	English, T., Antes, A. L., Baldwin, K. A., & DuBois, J. M. (2018). Development and Preliminary Validation of a New Measure of Values in Scientific Work. Science and Engineering Ethics, 24(2), 393–418. https://doi.org/10.1007/s11948-017-9896-0
124	She/he believes the general public should play a role in setting research priorities	English VSW	Social impact		Universalism	Self-transcendence	Universalism	English, T., Antes, A. L., Baldwin, K. A., & DuBois, J. M. (2018). Development and Preliminary Validation of a New Measure of Values in Scientific Work. Science and Engineering Ethics, 24(2), 393–418. https://doi.org/10.1007/s11948-017-9896-0
125	She/he measures success by how much her/his salary increases each year	English VSW	Income		Power	Self-enhancement	Authority	English, T., Antes, A. L., Baldwin, K. A., & DuBois, J. M. (2018). Development and Preliminary Validation of a New Measure of Values in Scientific Work. Science and Engineering Ethics, 24(2), 393–418. https://doi.org/10.1007/s11948-017-9896-0
126	It is important to her/him that she/he is paid a lot	English VSW	Income		Power	Self-enhancement	Authority	English, T., Antes, A. L., Baldwin, K. A., & DuBois, J. M. (2018). Development and Preliminary Validation of a New Measure of Values in Scientific Work. Science and Engineering Ethics, 24(2), 393–418. https://doi.org/10.1007/s11948-017-9896-0
127	She/he is always seeking ways to generate new income	English VSW	Income		Power	Self-enhancement	Authority	English, T., Antes, A. L., Baldwin, K. A., & DuBois, J. M. (2018). Development and Preliminary Validation of a New Measure of Values in Scientific Work. Science and Engineering Ethics, 24(2), 393–418. https://doi.org/10.1007/s11948-017-9896-0
128	She/he would take a new job if it offered a significantly better salary	English VSW	Income		Power	Self-enhancement	Authority	English, T., Antes, A. L., Baldwin, K. A., & DuBois, J. M. (2018). Development and Preliminary Validation of a New Measure of Values in Scientific Work. Science and Engineering Ethics, 24(2), 393–418. https://doi.org/10.1007/s11948-017-9896-0
129	Earning a good salary is important to her/him	English VSW	Income		Power	Self-enhancement	Authority	English, T., Antes, A. L., Baldwin, K. A., & DuBois, J. M. (2018). Development and Preliminary Validation of a New Measure of Values in Scientific Work. Science and Engineering Ethics, 24(2), 393–418. https://doi.org/10.1007/s11948-017-9896-0
130	Working with people from other research teams is important to her/him	English VSW	Collaboration		Benevolence	Self-transcendence	Benevolence	English, T., Antes, A. L., Baldwin, K. A., & DuBois, J. M. (2018). Development and Preliminary Validation of a New Measure of Values in Scientific Work. Science and Engineering Ethics, 24(2), 393–418. https://doi.org/10.1007/s11948-017-9896-0
131	It is important to her/him to form new collaborations	English VSW	Collaboration		Benevolence	Self-transcendence	Benevolence	English, T., Antes, A. L., Baldwin, K. A., & DuBois, J. M. (2018). Development and Preliminary Validation of a New Measure of Values in Scientific Work. Science and Engineering Ethics, 24(2), 393–418. https://doi.org/10.1007/s11948-017-9896-0
132	She/he believes it is essential to form collaborations across disciplines	English VSW	Collaboration		Benevolence	Self-transcendence	Benevolence	English, T., Antes, A. L., Baldwin, K. A., & DuBois, J. M. (2018). Development and Preliminary Validation of a New Measure of Values in Scientific Work. Science and Engineering Ethics, 24(2), 393–418. https://doi.org/10.1007/s11948-017-9896-0
133	She/he seeks collaborators with diverse expertise to work with her/him on projects	English VSW	Collaboration		Benevolence	Self-transcendence	Benevolence	English, T., Antes, A. L., Baldwin, K. A., & DuBois, J. M. (2018). Development and Preliminary Validation of a New Measure of Values in Scientific Work. Science and Engineering Ethics, 24(2), 393–418. https://doi.org/10.1007/s11948-017-9896-0
134	Exploring creative ideas energizes her/him	English VSW	Innovation and growth		Stimulation	Openness to change	Variety	English, T., Antes, A. L., Baldwin, K. A., & DuBois, J. M. (2018). Development and Preliminary Validation of a New Measure of Values in Scientific Work. Science and Engineering Ethics, 24(2), 393–418. https://doi.org/10.1007/s11948-017-9896-0
135	Doing work that is innovative is important to her/him	English VSW	Innovation and growth		Stimulation	Openness to change	Variety	English, T., Antes, A. L., Baldwin, K. A., & DuBois, J. M. (2018). Development and Preliminary Validation of a New Measure of Values in Scientific Work. Science and Engineering Ethics, 24(2), 393–418. https://doi.org/10.1007/s11948-017-9896-0
136	She/he pursues science primarily to discover truth	English VSW	Innovation and growth		Stimulation	Openness to change	Variety	English, T., Antes, A. L., Baldwin, K. A., & DuBois, J. M. (2018). Development and Preliminary Validation of a New Measure of Values in Scientific Work. Science and Engineering Ethics, 24(2), 393–418. https://doi.org/10.1007/s11948-017-9896-0
137	She/he wants to feel that she/he has done important work	English VSW	Innovation and growth		Stimulation	Openness to change	Variety	English, T., Antes, A. L., Baldwin, K. A., & DuBois, J. M. (2018). Development and Preliminary Validation of a New Measure of Values in Scientific Work. Science and Engineering Ethics, 24(2), 393–418. https://doi.org/10.1007/s11948-017-9896-0
138	She/he is always seeking ways to become the best researcher she/he can be	English VSW	Innovation and growth		Stimulation	Openness to change	Variety	English, T., Antes, A. L., Baldwin, K. A., & DuBois, J. M. (2018). Development and Preliminary Validation of a New Measure of Values in Scientific Work. Science and Engineering Ethics, 24(2), 393–418. https://doi.org/10.1007/s11948-017-9896-0
139	She/he goes to great lengths to avoid conflict with coworkers	English VSW	Conserving relationships		Benevolence	Self-transcendence	Benevolence	English, T., Antes, A. L., Baldwin, K. A., & DuBois, J. M. (2018). Development and Preliminary Validation of a New Measure of Values in Scientific Work. Science and Engineering Ethics, 24(2), 393–418. https://doi.org/10.1007/s11948-017-9896-0
140	He/he does not speak up when it might offend her/his coworkers	English VSW	Conserving relationships		Benevolence	Self-transcendence	Benevolence	English, T., Antes, A. L., Baldwin, K. A., & DuBois, J. M. (2018). Development and Preliminary Validation of a New Measure of Values in Scientific Work. Science and Engineering Ethics, 24(2), 393–418. https://doi.org/10.1007/s11948-017-9896-0
141	Maintaining harmonious relationships with coworkers is important to her/him	English VSW	Conserving relationships		Benevolence	Self-transcendence	Benevolence	English, T., Antes, A. L., Baldwin, K. A., & DuBois, J. M. (2018). Development and Preliminary Validation of a New Measure of Values in Scientific Work. Science and Engineering Ethics, 24(2), 393–418. https://doi.org/10.1007/s11948-017-9896-0
142	It is very important to her/him that people on her/his research team get along well	English VSW	Conserving relationships		Benevolence	Self-transcendence	Benevolence	English, T., Antes, A. L., Baldwin, K. A., & DuBois, J. M. (2018). Development and Preliminary Validation of a New Measure of Values in Scientific Work. Science and Engineering Ethics, 24(2), 393–418. https://doi.org/10.1007/s11948-017-9896-0
143	Job security is important to her/him	English VSW	Job security		Security	Conservativism	Working environment	English, T., Antes, A. L., Baldwin, K. A., & DuBois, J. M. (2018). Development and Preliminary Validation of a New Measure of Values in Scientific Work. Science and Engineering Ethics, 24(2), 393–418. https://doi.org/10.1007/s11948-017-9896-0
144	It is important to her/him to know she/he will have a job in five years	English VSW	Job security		Security	Conservativism	Working environment	English, T., Antes, A. L., Baldwin, K. A., & DuBois, J. M. (2018). Development and Preliminary Validation of a New Measure of Values in Scientific Work. Science and Engineering Ethics, 24(2), 393–418. https://doi.org/10.1007/s11948-017-9896-0
145	I could do something that makes use of my abilities.	Rounds MIQ	Achievement Value	1. Ability Utilization (AU)	Achievement	Self-enhancement	Ambition	Rounds, J. B., Henley, G. A., Dawis, R. V., Lofquist, L. H., & Weiss, D. J. (1981). Manual for the Minnesota Importance Questionnaire: A measure of vocational needs and values. https://vpr.psych.umn.edu/sites/vpr.umn.edu/files/files/miq_counselors_manual_1981.pdf
146	The job could give me a feeling of accomplishment.	Rounds MIQ	Achievement Value	2. Achievement (Ach)	Achievement	Self-enhancement	Ambition	Rounds, J. B., Henley, G. A., Dawis, R. V., Lofquist, L. H., & Weiss, D. J. (1981). Manual for the Minnesota Importance Questionnaire: A measure of vocational needs and values. https://vpr.psych.umn.edu/sites/vpr.umn.edu/files/files/miq_counselors_manual_1981.pdf
147	I could be busy all the time.	Rounds MIQ	Comfort Value	3. Activity (Act)	Stimulation	Openness to change	Variety	Rounds, J. B., Henley, G. A., Dawis, R. V., Lofquist, L. H., & Weiss, D. J. (1981). Manual for the Minnesota Importance Questionnaire: A measure of vocational needs and values. https://vpr.psych.umn.edu/sites/vpr.umn.edu/files/files/miq_counselors_manual_1981.pdf
148	The job would provide an opportunity for advancement.	Rounds MIQ	Status Value	4. Advancement (Adv)	Power	Self-enhancement	Authority	Rounds, J. B., Henley, G. A., Dawis, R. V., Lofquist, L. H., & Weiss, D. J. (1981). Manual for the Minnesota Importance Questionnaire: A measure of vocational needs and values. https://vpr.psych.umn.edu/sites/vpr.umn.edu/files/files/miq_counselors_manual_1981.pdf
149	I could tell people what to do.	Rounds MIQ	Status Value	5. Authority (Au)	Power	Self-enhancement	Authority	Rounds, J. B., Henley, G. A., Dawis, R. V., Lofquist, L. H., & Weiss, D. J. (1981). Manual for the Minnesota Importance Questionnaire: A measure of vocational needs and values. https://vpr.psych.umn.edu/sites/vpr.umn.edu/files/files/miq_counselors_manual_1981.pdf
150	The company would administer its policies fairly.	Rounds MIQ	Safety Value	6. Company Policies and Practices (CPP)	Security	Conservativism	Working environment	Rounds, J. B., Henley, G. A., Dawis, R. V., Lofquist, L. H., & Weiss, D. J. (1981). Manual for the Minnesota Importance Questionnaire: A measure of vocational needs and values. https://vpr.psych.umn.edu/sites/vpr.umn.edu/files/files/miq_counselors_manual_1981.pdf
151	My pay would compare well with that of other workers.	Rounds MIQ	Comfort Value	7. Compensation (Com)	Power	Self-enhancement	Authority	Rounds, J. B., Henley, G. A., Dawis, R. V., Lofquist, L. H., & Weiss, D. J. (1981). Manual for the Minnesota Importance Questionnaire: A measure of vocational needs and values. https://vpr.psych.umn.edu/sites/vpr.umn.edu/files/files/miq_counselors_manual_1981.pdf
152	My co-workers would be easy to make friends with.	Rounds MIQ	Altruism Value	8. Co-workers (Cow)	Benevolence	Self-transcendence	Benevolence	Rounds, J. B., Henley, G. A., Dawis, R. V., Lofquist, L. H., & Weiss, D. J. (1981). Manual for the Minnesota Importance Questionnaire: A measure of vocational needs and values. https://vpr.psych.umn.edu/sites/vpr.umn.edu/files/files/miq_counselors_manual_1981.pdf
153	I could try out some of my own ideas.	Rounds MIQ	Autonomy Value	9. Creativity (Cre)	Self-direction	Openness to change	Autonomy	Rounds, J. B., Henley, G. A., Dawis, R. V., Lofquist, L. H., & Weiss, D. J. (1981). Manual for the Minnesota Importance Questionnaire: A measure of vocational needs and values. https://vpr.psych.umn.edu/sites/vpr.umn.edu/files/files/miq_counselors_manual_1981.pdf
154	I could work alone on the job.	Rounds MIQ	Comfort Value	10. Independence {Ind)	Self-direction	Openness to change	Autonomy	Rounds, J. B., Henley, G. A., Dawis, R. V., Lofquist, L. H., & Weiss, D. J. (1981). Manual for the Minnesota Importance Questionnaire: A measure of vocational needs and values. https://vpr.psych.umn.edu/sites/vpr.umn.edu/files/files/miq_counselors_manual_1981.pdf
155	I could do the work without feeling that it is morally wrong.	Rounds MIQ	Altruism Value	11. Moral Values (MV)	Universalism	Self-transcendence	Universalism	Rounds, J. B., Henley, G. A., Dawis, R. V., Lofquist, L. H., & Weiss, D. J. (1981). Manual for the Minnesota Importance Questionnaire: A measure of vocational needs and values. https://vpr.psych.umn.edu/sites/vpr.umn.edu/files/files/miq_counselors_manual_1981.pdf
156	I could get recognition for the work I do.	Rounds MIQ	Status Value	12. Recognition (Rec)	Power	Self-enhancement	Authority	Rounds, J. B., Henley, G. A., Dawis, R. V., Lofquist, L. H., & Weiss, D. J. (1981). Manual for the Minnesota Importance Questionnaire: A measure of vocational needs and values. https://vpr.psych.umn.edu/sites/vpr.umn.edu/files/files/miq_counselors_manual_1981.pdf
157	I could make decisions on my own.	Rounds MIQ	Autonomy Value	13. Responsibility {Res)	Self-direction	Openness to change	Autonomy	Rounds, J. B., Henley, G. A., Dawis, R. V., Lofquist, L. H., & Weiss, D. J. (1981). Manual for the Minnesota Importance Questionnaire: A measure of vocational needs and values. https://vpr.psych.umn.edu/sites/vpr.umn.edu/files/files/miq_counselors_manual_1981.pdf
158	The job would provide for steady employment.	Rounds MIQ	Comfort Value	14. Security (Sec)	Security	Conservativism	Working environment	Rounds, J. B., Henley, G. A., Dawis, R. V., Lofquist, L. H., & Weiss, D. J. (1981). Manual for the Minnesota Importance Questionnaire: A measure of vocational needs and values. https://vpr.psych.umn.edu/sites/vpr.umn.edu/files/files/miq_counselors_manual_1981.pdf
159	I could do things for other people.	Rounds MIQ	Altruism Value	15. Social Service (SSe)	Universalism	Self-transcendence	Universalism	Rounds, J. B., Henley, G. A., Dawis, R. V., Lofquist, L. H., & Weiss, D. J. (1981). Manual for the Minnesota Importance Questionnaire: A measure of vocational needs and values. https://vpr.psych.umn.edu/sites/vpr.umn.edu/files/files/miq_counselors_manual_1981.pdf
160	I could be "somebody" in the community.	Rounds MIQ	Status Value	16. Social Status (SSt)	Power	Self-enhancement	Authority	Rounds, J. B., Henley, G. A., Dawis, R. V., Lofquist, L. H., & Weiss, D. J. (1981). Manual for the Minnesota Importance Questionnaire: A measure of vocational needs and values. https://vpr.psych.umn.edu/sites/vpr.umn.edu/files/files/miq_counselors_manual_1981.pdf
161	My boss would back up the workers (with top management).	Rounds MIQ	Safety Value	17. Supervision--Human Relations (SHR)	Security	Conservativism	Working environment	Rounds, J. B., Henley, G. A., Dawis, R. V., Lofquist, L. H., & Weiss, D. J. (1981). Manual for the Minnesota Importance Questionnaire: A measure of vocational needs and values. https://vpr.psych.umn.edu/sites/vpr.umn.edu/files/files/miq_counselors_manual_1981.pdf
162	My boss would train the workers well.	Rounds MIQ	Safety Value	18. Supervision--Technical (ST)	Security	Conservativism	Working environment	Rounds, J. B., Henley, G. A., Dawis, R. V., Lofquist, L. H., & Weiss, D. J. (1981). Manual for the Minnesota Importance Questionnaire: A measure of vocational needs and values. https://vpr.psych.umn.edu/sites/vpr.umn.edu/files/files/miq_counselors_manual_1981.pdf
163	I could do something different every day.	Rounds MIQ	Comfort Value	19. Variety (Var)	Stimulation	Openness to change	Variety	Rounds, J. B., Henley, G. A., Dawis, R. V., Lofquist, L. H., & Weiss, D. J. (1981). Manual for the Minnesota Importance Questionnaire: A measure of vocational needs and values. https://vpr.psych.umn.edu/sites/vpr.umn.edu/files/files/miq_counselors_manual_1981.pdf
164	The job would have good working conditions.	Rounds MIQ	Comfort Value	20. Working Conditions (WC)	Conformity	Conservativism	Conformity	Rounds, J. B., Henley, G. A., Dawis, R. V., Lofquist, L. H., & Weiss, D. J. (1981). Manual for the Minnesota Importance Questionnaire: A measure of vocational needs and values. https://vpr.psych.umn.edu/sites/vpr.umn.edu/files/files/miq_counselors_manual_1981.pdf
165	Requires originality and creativeness	Manhardt MWVI			Stimulation	Openness to change	Variety	Manhardt, P. J. (1972). Job orientation of male and female college graduates in business. Personnel Psychology, 25(2), 361–368. https://doi.org/10.1111/j.1744-6570.1972.tb01111.x
166	Makes use of your specific educational background	Manhardt MWVI			Stimulation	Openness to change	Variety	Manhardt, P. J. (1972). Job orientation of male and female college graduates in business. Personnel Psychology, 25(2), 361–368. https://doi.org/10.1111/j.1744-6570.1972.tb01111.x
167	Encourages continued development of knowledge and skills	Manhardt MWVI			Stimulation	Openness to change	Variety	Manhardt, P. J. (1972). Job orientation of male and female college graduates in business. Personnel Psychology, 25(2), 361–368. https://doi.org/10.1111/j.1744-6570.1972.tb01111.x
168	Is respected by other people	Manhardt MWVI			Power	Self-enhancement	Authority	Manhardt, P. J. (1972). Job orientation of male and female college graduates in business. Personnel Psychology, 25(2), 361–368. https://doi.org/10.1111/j.1744-6570.1972.tb01111.x
169	Provides job security	Manhardt MWVI			Security	Conservativism	Working environment	Manhardt, P. J. (1972). Job orientation of male and female college graduates in business. Personnel Psychology, 25(2), 361–368. https://doi.org/10.1111/j.1744-6570.1972.tb01111.x
170	Provides the opportunity to earn a high income	Manhardt MWVI			Power	Self-enhancement	Authority	Manhardt, P. J. (1972). Job orientation of male and female college graduates in business. Personnel Psychology, 25(2), 361–368. https://doi.org/10.1111/j.1744-6570.1972.tb01111.x
171	Makes a social contribution by the work you do	Manhardt MWVI			Universalism	Self-transcendence	Universalism	Manhardt, P. J. (1972). Job orientation of male and female college graduates in business. Personnel Psychology, 25(2), 361–368. https://doi.org/10.1111/j.1744-6570.1972.tb01111.x
172	Gives you the responsibility for taking risks	Manhardt MWVI			Stimulation	Openness to change	Variety	Manhardt, P. J. (1972). Job orientation of male and female college graduates in business. Personnel Psychology, 25(2), 361–368. https://doi.org/10.1111/j.1744-6570.1972.tb01111.x
173	Requires working on problems of central importance to the organization	Manhardt MWVI			Power	Self-enhancement	Authority	Manhardt, P. J. (1972). Job orientation of male and female college graduates in business. Personnel Psychology, 25(2), 361–368. https://doi.org/10.1111/j.1744-6570.1972.tb01111.x
174	Involves working with congenial associates	Manhardt MWVI			Benevolence	Self-transcendence	Benevolence	Manhardt, P. J. (1972). Job orientation of male and female college graduates in business. Personnel Psychology, 25(2), 361–368. https://doi.org/10.1111/j.1744-6570.1972.tb01111.x
175	Provides ample leisure time on the job	Manhardt MWVI			Hedonism	Self-enhancement	Enjoyment	Manhardt, P. J. (1972). Job orientation of male and female college graduates in business. Personnel Psychology, 25(2), 361–368. https://doi.org/10.1111/j.1744-6570.1972.tb01111.x
176	Provides change and variety in duties and activities	Manhardt MWVI			Stimulation	Openness to change	Variety	Manhardt, P. J. (1972). Job orientation of male and female college graduates in business. Personnel Psychology, 25(2), 361–368. https://doi.org/10.1111/j.1744-6570.1972.tb01111.x
177	Provides comfortable working conditions	Manhardt MWVI			Security	Conservativism	Working environment	Manhardt, P. J. (1972). Job orientation of male and female college graduates in business. Personnel Psychology, 25(2), 361–368. https://doi.org/10.1111/j.1744-6570.1972.tb01111.x
178	Permits advancement to high administrative responsibility	Manhardt MWVI			Power	Self-enhancement	Authority	Manhardt, P. J. (1972). Job orientation of male and female college graduates in business. Personnel Psychology, 25(2), 361–368. https://doi.org/10.1111/j.1744-6570.1972.tb01111.x
179	Permits working independently	Manhardt MWVI			Self-direction	Openness to change	Autonomy	Manhardt, P. J. (1972). Job orientation of male and female college graduates in business. Personnel Psychology, 25(2), 361–368. https://doi.org/10.1111/j.1744-6570.1972.tb01111.x
180	Rewards good performance with recognition	Manhardt MWVI			Achievement	Self-enhancement	Ambition	Manhardt, P. J. (1972). Job orientation of male and female college graduates in business. Personnel Psychology, 25(2), 361–368. https://doi.org/10.1111/j.1744-6570.1972.tb01111.x
181	Requires supervising others	Manhardt MWVI			Power	Self-enhancement	Authority	Manhardt, P. J. (1972). Job orientation of male and female college graduates in business. Personnel Psychology, 25(2), 361–368. https://doi.org/10.1111/j.1744-6570.1972.tb01111.x
182	Is intellectually stimulating	Manhardt MWVI			Stimulation	Openness to change	Variety	Manhardt, P. J. (1972). Job orientation of male and female college graduates in business. Personnel Psychology, 25(2), 361–368. https://doi.org/10.1111/j.1744-6570.1972.tb01111.x
183	Satisfies your cultural and aesthetic interests	Manhardt MWVI			-	-	-	Manhardt, P. J. (1972). Job orientation of male and female college graduates in business. Personnel Psychology, 25(2), 361–368. https://doi.org/10.1111/j.1744-6570.1972.tb01111.x
184	Has clear-cut rules and procedures to follow	Manhardt MWVI			Security	Conservativism	Working environment	Manhardt, P. J. (1972). Job orientation of male and female college graduates in business. Personnel Psychology, 25(2), 361–368. https://doi.org/10.1111/j.1744-6570.1972.tb01111.x
185	Permits you to work for superiors you admire and respect	Manhardt MWVI			-	-	-	Manhardt, P. J. (1972). Job orientation of male and female college graduates in business. Personnel Psychology, 25(2), 361–368. https://doi.org/10.1111/j.1744-6570.1972.tb01111.x
186	Permits a regular routine in time and place of work	Manhardt MWVI			Security	Conservativism	Working environment	Manhardt, P. J. (1972). Job orientation of male and female college graduates in business. Personnel Psychology, 25(2), 361–368. https://doi.org/10.1111/j.1744-6570.1972.tb01111.x
187	Requires meeting and speaking with many other people	Manhardt MWVI			-	-	-	Manhardt, P. J. (1972). Job orientation of male and female college graduates in business. Personnel Psychology, 25(2), 361–368. https://doi.org/10.1111/j.1744-6570.1972.tb01111.x
188	Permits you to develop your own methods of doing the work	Manhardt MWVI			Self-direction	Openness to change	Autonomy	Manhardt, P. J. (1972). Job orientation of male and female college graduates in business. Personnel Psychology, 25(2), 361–368. https://doi.org/10.1111/j.1744-6570.1972.tb01111.x
189	Provides a feeling of accomplishment	Manhardt MWVI			Achievement	Self-enhancement	Ambition	Manhardt, P. J. (1972). Job orientation of male and female college graduates in business. Personnel Psychology, 25(2), 361–368. https://doi.org/10.1111/j.1744-6570.1972.tb01111.x
190	Achieve a feeling of success from a job well done	Zytowski SWVI-R	Achievement		Achievement	Self-enhancement	Ambition	Robinson, C. H., & Betz, N. E. (2008). A Psychometric Evaluation of Super’s Work Values Inventory—Revised. Journal of Career Assessment, 16(4), 456–473. https://doi.org/10.1177/1069072708318903
191	Have good interactions with fellow workers	Zytowski SWVI-R	Coworkers		Benevolence	Self-transcendence	Benevolence	Robinson, C. H., & Betz, N. E. (2008). A Psychometric Evaluation of Super’s Work Values Inventory—Revised. Journal of Career Assessment, 16(4), 456–473. https://doi.org/10.1177/1069072708318903
192	Can try out new ideas	Zytowski SWVI-R	Creativity		Stimulation	Openness to change	Variety	Robinson, C. H., & Betz, N. E. (2008). A Psychometric Evaluation of Super’s Work Values Inventory—Revised. Journal of Career Assessment, 16(4), 456–473. https://doi.org/10.1177/1069072708318903
193	Receive pay raises that keep me ahead of the cost of living	Zytowski SWVI-R	Income		Power	Self-enhancement	Authority	Robinson, C. H., & Betz, N. E. (2008). A Psychometric Evaluation of Super’s Work Values Inventory—Revised. Journal of Career Assessment, 16(4), 456–473. https://doi.org/10.1177/1069072708318903
194	Can make decisions on my own	Zytowski SWVI-R	Independence		Self-direction	Openness to change	Autonomy	Robinson, C. H., & Betz, N. E. (2008). A Psychometric Evaluation of Super’s Work Values Inventory—Revised. Journal of Career Assessment, 16(4), 456–473. https://doi.org/10.1177/1069072708318903
195	Have enough time for leisure activities	Zytowski SWVI-R	Lifestyle		Hedonism	Self-enhancement	Enjoyment	Robinson, C. H., & Betz, N. E. (2008). A Psychometric Evaluation of Super’s Work Values Inventory—Revised. Journal of Career Assessment, 16(4), 456–473. https://doi.org/10.1177/1069072708318903
196	Always have new problems to solve	Zytowski SWVI-R	Mental challenge		Stimulation	Openness to change	Variety	Robinson, C. H., & Betz, N. E. (2008). A Psychometric Evaluation of Super’s Work Values Inventory—Revised. Journal of Career Assessment, 16(4), 456–473. https://doi.org/10.1177/1069072708318903
197	Know that others think my work is important	Zytowski SWVI-R	Prestige		Power	Self-enhancement	Authority	Robinson, C. H., & Betz, N. E. (2008). A Psychometric Evaluation of Super’s Work Values Inventory—Revised. Journal of Career Assessment, 16(4), 456–473. https://doi.org/10.1177/1069072708318903
198	Know that my position will last	Zytowski SWVI-R	Security		Security	Conservativism	Working environment	Robinson, C. H., & Betz, N. E. (2008). A Psychometric Evaluation of Super’s Work Values Inventory—Revised. Journal of Career Assessment, 16(4), 456–473. https://doi.org/10.1177/1069072708318903
199	Have a boss who treats me well	Zytowski SWVI-R	Supervision		Security	Conservativism	Working environment	Robinson, C. H., & Betz, N. E. (2008). A Psychometric Evaluation of Super’s Work Values Inventory—Revised. Journal of Career Assessment, 16(4), 456–473. https://doi.org/10.1177/1069072708318903
200	Do many different things to get my work done	Zytowski SWVI-R	Variety		Stimulation	Openness to change	Variety	Robinson, C. H., & Betz, N. E. (2008). A Psychometric Evaluation of Super’s Work Values Inventory—Revised. Journal of Career Assessment, 16(4), 456–473. https://doi.org/10.1177/1069072708318903
201	Work in a good place (clean, warm, well lit, etc)	Zytowski SWVI-R	Work environment		Security	Conservativism	Working environment	Robinson, C. H., & Betz, N. E. (2008). A Psychometric Evaluation of Super’s Work Values Inventory—Revised. Journal of Career Assessment, 16(4), 456–473. https://doi.org/10.1177/1069072708318903
