# Supplementary material for: Academic research values: Conceptualization and initial steps of scale development
Source: PLoS One. 2025 Mar 25;20(3):e0318086. doi: 10.1371/journal.pone.0318086 (PMC11936425; doi:10.1371/journal.pone.0318086)
Supplement: S2 Appendix — (XLSX) [file pone.0318086.s002.xlsx]

## Sheet: 2 - Appendix 2
	SCALE	DIMENSION (as in category or type of value)	SCHWARTZ MOT TYPE	DEFINITION (conceptualization, sub-categories included in the dimension)
1	Schwartz SVS	Achievement	Achievement	Personal success through demonstrating competence according to social standards.
2	Schwartz SVS	Benevolence	Benevolence	Preservation and enhancement of the welfare of people with whom one is in frequent personal contact. Sub-scales: Benevolence-Dependability (BED): Being a reliable and trustworthy member of the in-group Benevolence-Caring (BEC): Devotion to the welfare of in-group members
3	Schwartz SVS	Conformity	Conformity	The restraint of actions, inclinations, and impulses that are likely to upset or harm others and violate social expectations or norms. Conformity-Interpersonal (COI): Avoidance of upsetting or harming other people Conformity-Rules (COR): Compliance with rules, laws, and formal obligations)
4	Schwartz SVS	Hedonism	Hedonism	Pleasure and sensuous gratification for oneself.
5	Schwartz SVS	Power	Power	Control or dominance over people and resources. Power-Resources (POR): Power through control of material and social resources Power-Dominance (POD): Power through exercising control over people
6	Schwartz SVS	Security	Security	Safety, harmony, and stability of society, relationships, and self. Security-Societal (SES): Safety and stability in the wider society Security-Personal (SEP): Safety in one’s immediate environment Facea (FAC): Security and power through maintaining one’s public image and avoiding humiliation
7	Schwartz SVS	Self-direction	Self-direction	Independent thought and action, choosing, creating, and exploring. Self-Direction-Action (SDA): The freedom to determine one’s own actions Self-Direction-Thought (SDT): The freedom to cultivate one’s own ideas and abilities
8	Schwartz SVS	Stimulation	Stimulation	Excitement, novelty, and challenge in life.
9	Schwartz SVS	Tradition	Tradition	Respect, commitment, and acceptance of the customs and ideas that traditional culture or religion provides. Tradition (TR): Maintaining and preserving cultural, family, or religious traditions
10	Schwartz SVS	Universalism	Universalism	Understanding, appreciation, tolerance, and protection for the welfare of all people and of nature. Universalism-Tolerance (UNT): Acceptance and understanding of those who are different from oneself Universalism-Concern (UNC): Commitment to equality, justice, and protection for all people Universalism-Nature (UNN): Preservation of the natural environment Humilitya (HUM): Recognizing one’s insigni…
11	Albrecht VaW	Authority	Power
12	Albrecht VaW	Ambition	Achievement
13	Albrecht VaW	Enjoyment	Hedonism
14	Albrecht VaW	Variety	Stimulation
15	Albrecht VaW	Autonomy	Self-direction
16	Albrecht VaW	Social Justice	Universalism
17	Albrecht VaW	Environmental sustainability	Universalism
18	Albrecht VaW	Helping and supporting	Benevolence
19	Albrecht VaW	Rule respecting	Conformity
20	Albrecht VaW	Traditional Values	Tradition
21	Albrecht VaW	Safety	Security
22	English VSW	Autonomy	Self-direction
23	English VSW	Research ethics	Universalism	The items in each of the twelve sub-domains incorporated both general workrelated values such as salary, security, personal achievement, independence, and harmonious relationships, as well as values commonly discussed in leading textbooks on research integrity and the responsible conduct of research (Kon et al. 2011), such as compliance with oversight systems, care for subjects, scientific collab…
24	English VSW	Social impact	Universalism
25	English VSW	Income	Power
26	English VSW	Collaboration	Benevolence
27	English VSW	Innovation and growth	Stimulation
28	English VSW	Conserving relationships	Benevolence
29	English VSW	Job security	Security
30	Leuty & Hansen	Opportunities for status and income	Power, Achievement	Comprised of scales from the MIQ, MWVI, and SWVI-R, the third component, labeled Status, included content related in having status, prestige, high income, and advancement opportunities.
31	Leuty & Hansen	Having challenging work / Competence	Stimulation	Descriptive of the importance of challenging work and opportunities for competence. Scales from each measure were included in this component, including scales pertaining to creativity, achievement, increased responsibilities, and using one's skills.
32	Leuty & Hansen	Autonomy	Self-direction	The next component was exclusively comprised of MIQ scales related to autonomy, including the importance of having independence, responsibility over work tasks, and variety, and was labeled Autonomy.
33	Leuty & Hansen	Relationships	Benevolence	The final component contained two MIQ scales (Coworkers and Social Service) that captured the importance of relationships with coworkers and helping others and was labeled Relationships.
34	Leuty & Hansen	Working environment	Security	These scales reflected the importance of the working environment, including scales related to physical conditions of the workplace, the quality of supervision, work-life balance, co-worker support, and job security. (comprised of scales from the SWVI-R.)
35	Leuty & Hansen	Organizational support / culture		Scales from the MIQ and MWVI that were related to the importance of company policies formed the fifth component, termed Organizational Culture. These items emphasized the importance of doing work that is seen as moral, having fair company policies, support from management, proper training, and clear procedures.
36	Rounds MIQ	1. Ability Utilization (AU) Achievement Value	Achievement
37	Rounds MIQ	2. Achievement (Ach) Achievement Value	Achievement
38	Rounds MIQ	3. Activity (Act) Comfort Value	Stimulation
39	Rounds MIQ	4. Advancement (Adv) Status Value	Power
40	Rounds MIQ	5. Authority (Au) Status Value	Power
41	Rounds MIQ	6. Company Policies and Practices (CPP) Safety Value	Security
42	Rounds MIQ	7. Compensation (Com) Comfort Value	Power
43	Rounds MIQ	8. Co-workers (Cow) Altruism Value	Benevolence
44	Rounds MIQ	9. Creativity (Cre) Autonomy Value	Self-direction
45	Rounds MIQ	10. Independence {Ind) Comfort Value	Self-direction
46	Rounds MIQ	11. Moral Values (MV) Altruism Value	Universalism
47	Rounds MIQ	12. Recognition (Rec) Status Value	Power
48	Rounds MIQ	13. Responsibility {Res) Autonomy Value	Self-direction
49	Rounds MIQ	14. Security (Sec) Comfort Value	Security
50	Rounds MIQ	15. Social Service (SSe) Altruism Value	Universalism
51	Rounds MIQ	16. Social Status (SSt) Status Value	Power
52	Rounds MIQ	17. Supervision--Human Relations (SHR)	Security
53	Rounds MIQ	18. Supervision--Technical (ST) Safety Value	Security
54	Rounds MIQ	19. Variety (Var) Comfort Value	Stimulation
55	Rounds MIQ	20. Working Conditions (WC) Comfort Value	Conformity
56	Manhardt MWVI	Factor 1: Long-range career objectives	Achievement, Power	This factor contains characteristics related to long-range career objectives such as advancement and responsibility which are generally descriptive of a successful career in business.
57	Manhardt MWVI	Factor 2: Comfortable working environment, relationships	Security	The job characteristics which load principally on this factor are descriptive of a comfortable working environment and pleasant interpersonal relationships. All of these job characteristics can be immediately available on almost any job in the organization and their availability is not dependent on career progress or on remaining in the organization for a long period of time.
58	Manhardt MWVI	Factor 3: Autonomy, self-actualization	Self-direction	Contains characteristics related to autonomy and self-actualization.
59	Zytowski SWVI-R	Achievement	Achievement
60	Zytowski SWVI-R	Coworkers	Benevolence
61	Zytowski SWVI-R	Creativity	Stimulation
62	Zytowski SWVI-R	Income	Power
63	Zytowski SWVI-R	Independence	Self-direction
64	Zytowski SWVI-R	Lifestyle	Hedonism
65	Zytowski SWVI-R	Mental challenge	Stimulation
66	Zytowski SWVI-R	Prestige	Power
67	Zytowski SWVI-R	Security	Security
68	Zytowski SWVI-R	Supervision	Security
69	Zytowski SWVI-R	Variety	Stimulation
70	Zytowski SWVI-R	Work environment	Security
71	Busque-Carrier IWVS	Intellectual Stimulation (Intrinsic)	Stimulation	Importance given to a work in which it is possible to solve new problems, where it is necessary to be alert mentally, and which requires an intellectual effort.
72	Busque-Carrier IWVS	Variety (Intrinsic)	Stimulation	Importance given to given to a job where the work tasks are diversified.
73	Busque-Carrier IWVS	Development (Intrinsic)	Stimulation	Importance given to a job in which it is possible to develop skills and abilities, and learn in a continuous fashion.
74	Busque-Carrier IWVS	Creativity (Intrinsic)	Stimulation	Importance given to the possibility of using one’s creativity in preparing and carrying out tasks.
75	Busque-Carrier IWVS	Autonomy (Intrinsic)	Self-direction	Importance given to choosing how tasks are performed, without being supervised.
76	Busque-Carrier IWVS	Security (Extrinsic)	Security	Importance given to a job in which it is possible to work for as long as desired.
77	Busque-Carrier IWVS	Income (Extrinsic)	Power	Importance given to a job where the salary is high, allowing oneself to be financially wealthy.
78	Busque-Carrier IWVS	Work Environment (Extrinsic)	Security	Importance given to a job in which the working environment is sheltered from bad weather and comfortable.
79	Busque-Carrier IWVS	Work-Life Balance (Extrinsic)	Security	Importance given to a job that allows a good balance between professional and personal life domains.
80	Busque-Carrier IWVS	Supervisors (Social)		Importance given to a job where the boss treats his employees well and equally.
81	Busque-Carrier IWVS	Altruism (Social)	Benevolence	Importance given to help others at work or to promote their well-being.
82	Busque-Carrier IWVS	Authority (Status)	Power	Importance given to being in a position of authority at work, whether in planning, organizing, or carrying out the work of others.
83	Busque-Carrier IWVS	Travel (Status)	Achievement	Importance given to a work that allows foreign travel and seeing the world.
84	Busque-Carrier IWVS	Advancement (Status)	Power	Importance given to the possibility of advancement opportunities, reaching a higher position, and increasing their responsibilities at work.
85	Busque-Carrier IWVS	Recognition (Status)	Achievement	Importance given to work in which it is possible to be recognized for a job well done or for services rendered.
