# Supplementary material for: Academic research values: Conceptualization and initial steps of scale development
Source: PLoS One. 2025 Mar 25;20(3):e0318086. doi: 10.1371/journal.pone.0318086 (PMC11936425; doi:10.1371/journal.pone.0318086)
Supplement: S3 Appendix — (XLSX) [file pone.0318086.s003.xlsx]

## Sheet: 3 - Appendix 3
	SOURCES OF OUR ITEM PROPOSALS								OUR ITEM PROPOSALS (by domain and sub-theme, with comments)
	ORIGINAL ITEM	SCALE	CATEGORIES	SCHWARTZ MOTIVATIONAL TYPE	CONNECTED INTERVIEW QUOTES (examples)	REFORMULATION BASED ON INTERVIEWS	RELEVANCE SURVEY	OTHER SOURCE	OUR DIMENSION	OUR SUB-THEME	OUR ITEMS (N = 266 items with duplicates, N = 246 unique items)	COMMENT
	AMBITIOUS (hard‑working, aspiring)	Schwartz SVS	Achievement	Achievement		AMBITIOUS (hardworking, aspiring)	0.948413		Ambition	Achievement	To be ambitious
	INFLUENTIAL (having an impact on people and events)	Schwartz SVS	Achievement	Achievement		INFLUENTIAL (having an impact on people and events)	0.733068		Authority	Influence	To be influential
	INFLUENTIAL (having an impact on people and events)	Schwartz SVS	Achievement	Achievement		INFLUENTIAL (having an impact on people and events)	0.733068		Authority	Influence	To have influence in my field
	INFLUENTIAL (having an impact on people and events)	Schwartz SVS	Achievement	Achievement		IMPACTFUL (having a scientific impact)	0.944		Ambition	Competence	To have a scientific impact
	CAPABLE (competent, effective, efficient)	Schwartz SVS	Achievement	Achievement		CAPABLE (competent, effective, efficient)	0.944		Ambition	Achievement	To be capable
	INTELLIGENT (logical, thinking)	Schwartz SVS	Achievement	Achievement		INTELLIGENT (logical, thinking)	0.944		Ambition	Achievement	To be intelligent
	SUCCESSFUL (achieving goals)	Schwartz SVS	Achievement	Achievement		SUCCESSFUL (achieving goals)	0.842742		Ambition	Career	To be successful
	A SPIRITUAL LIFE (emphasis on spiritual not material matters)	Schwartz SVS	Benevolence	Benevolence		A SPIRITUAL LIFE (emphasis on spiritual not material matters)	0.21		-	-	-	excluded due to low relevance
	FORGIVING (willing to pardon others)	Schwartz SVS	Benevolence	Benevolence		excluded			-	-	-	excluded after interviews
	HELPFUL (working for the welfare of others)	Schwartz SVS	Benevolence	Benevolence		HELPFUL (working for the welfare of others)	0.752033		Benevolence	Caring for others	To help the people in my research environment
	HONEST (genuine, sincere)	Schwartz SVS	Benevolence	Benevolence		HONEST (genuine, sincere)	0.824		Universalism	Research ethics	To ensure honesty in my research
	LOYAL (faithful to my friends, group)	Schwartz SVS	Benevolence	Benevolence		LOYAL (faithful to my research group or collaborators)	0.514056		Benevolence	Caring for others	To prevent harm to my closest colleagues / research group
	MATURE LOVE (deep emotional & spiritual intimacy)	Schwartz SVS	Benevolence	Benevolence		excluded			-	-	-
	MEANING IN LIFE (a purpose in life)	Schwartz SVS	Benevolence	Benevolence		MEANING IN LIFE (a purpose in life)	0.572		Universalism	Social impact	To do research that serves a higher purpose	categorized in social impact but more generic in meaning
	RESPONSIBLE (dependable, reliable)	Schwartz SVS	Benevolence	Benevolence		RESPONSIBLE (dependable, reliable)	0.899194		Benevolence	Dependability	To be considered a dependable and trustworthy colleague
	RESPONSIBLE (dependable, reliable)	Schwartz SVS	Benevolence	Benevolence		RESPONSIBLE (dependable, reliable)	0.899194		Universalism	Research ethics	To be considered a dependable and trustworthy researcher
	TRUE FRIENDSHIP (close, supportive friends)	Schwartz SVS	Benevolence	Benevolence	“My motivation is, I get in, and then I talk to other people. I really don't know why, but it just motivates me.”	FRIENDSHIPS (close relationship with colleagues)	0.458167		Benevolence	Caring for others	To help the people in my research environment
	HONORING OF PARENTS AND ELDERS (showing respect)	Schwartz SVS	Conformity	Conformity		HONORING OF PARENTS AND ELDERS (showing respect)	0.296748		-	-	-
	HONORING OF PARENTS AND ELDERS (showing respect)	Schwartz SVS	Conformity	Conformity		HONORING OF SUPERVISORS AND MENTORS (showing respect)	0.677419		Conformity	Social norms	To show respect to supervisors and mentors
	HONORING OF PARENTS AND ELDERS (showing respect)	Schwartz SVS	Conformity	Conformity		HONORING OF SUPERVISORS AND MENTORS (showing respect)	0.677419		Conformity	Social norms	To show respect to more senior members of the research community
	OBEDIENT (dutiful, meeting obligations)	Schwartz SVS	Conformity	Conformity		OBEDIENT (dutiful, meeting obligations)	0.428571		Conformity	Social norms	To not speak up against more senior researchers
	POLITENESS (courtesy, good manners)	Schwartz SVS	Conformity	Conformity		excluded			-	-	-
	SELF‑DISCIPLINE (self‑restraint, resistance to temptation)	Schwartz SVS	Conformity	Conformity		SELF-DISCIPLINE (self-restraint, resistance to temptation)	0.854251		Conformity	Codes of conduct	To resist temptation and conform to professional and scientific codes of conduct
	PLEASURE (gratification of desires)	Schwartz SVS	Hedonism	Hedonism		PLEASURE (taking pleasure in one's work)	0.796748		Enjoyment	Enjoying research	To take pleasure in my work
	ENJOYING LIFE (enjoying food, sex, leisure, etc.)	Schwartz SVS	Hedonism	Hedonism	“And when I did my other job before this, I wasn’t a researcher and I noticed that I really missed that and that I was still doing research next to my job.”	SCIENCE (enjoying doing research)	0.934783		Enjoyment	Enjoying research	To enjoy doing research
	SELF-INDULGENT (doing pleasant things)	Schwartz SVS	Hedonism	Hedonism		PLEASURE (taking pleasure in one's work)	0.796748		Enjoyment	Enjoying research	To do research that I find pleasurable
	SOCIAL POWER (control over others, dominance)	Schwartz SVS	Power	Power	“I think social power and authority would be one of them. Because you want to get things published, so you want a little bit more of these authority and honor and… Which is funny because that's one of the things that I said like in the beginning that you shouldn't have as scientific researcher.”	SOCIAL POWER (control over others, dominance)	0.304527		Authority	Dominance over others	To have the authority to tell other researchers what to do
	WEALTH (material possessions, money)	Schwartz SVS	Power	Power	“I don’t hope a lot of us do it because of the money, because that would not be a smart choice.”, “Material wealth would not be fitting for academia. I mean, the salaries aren’t bad if you get high enough, but if you’re so smart to get high enough, then you know, you could get very far in corporations.”, “It’s not the money, definitely not.”, “If you want wealth, you should not pursue a career in…	WEALTH (material possessions, money)	0.245902		Authority	Salary	To get paid a lot
	WEALTH (material possessions, money)	Schwartz SVS	Power	Power	“I don’t hope a lot of us do it because of the money, because that would not be a smart choice.”, “Material wealth would not be fitting for academia. I mean, the salaries aren’t bad if you get high enough, but if you’re so smart to get high enough, then you know, you could get very far in corporations.”, “It’s not the money, definitely not.”, “If you want wealth, you should not pursue a career in…	FUNDING (money for research)	0.743902		Authority	Dominance over resources	To have funding for my research
	SOCIAL RECOGNITION (respect, approval by others)	Schwartz SVS	Power	Power		SOCIAL RECOGNITION (respect, approval by others)	0.728395		Authority	Influence	To be respected as a researcher
	SOCIAL RECOGNITION (respect, approval by others)	Schwartz SVS	Power	Power		SCIENTIFIC RECOGNITION (respect, attention for my research)	0.878543		Authority	Prestige	To have scientific recognition
	AUTHORITY (the right to lead or command)	Schwartz SVS	Power	Power	“I think social power and authority would be one of them. Because you want to get things published, so you want a little bit more of these authority and honor and… Which is funny because that's one of the things that I said like in the beginning that you shouldn't have as scientific researcher.”, “I would say authority also because I would like, not in terms of yeah, like I want to command, but y…	AUTHORITY (the right to lead or command)	0.418033		Authority	Dominance over others	To have authority over other researchers
	PRESERVING MY PUBLIC IMAGE (protecting my "face")	Schwartz SVS	Power	Power		PRESERVING MY PUBLIC IMAGE (protecting my “face”)	0.45		Authority	Prestige	To preserve my public image
	PRESERVING MY PUBLIC IMAGE (protecting my "face")	Schwartz SVS	Power	Power	“We had public image, but maybe also, private image, like the image you have to yourself, or to your family”	PRIVATE IMAGE (preserving one's private image)	0.374449		-	-	-	while this item came up in the interviews, survey results indicated less relevance than the generic version (preserving my public image) and here we couldn't really develop a matching item
	SENSE OF BELONGING (feeling that others care about me)	Schwartz SVS	Security	Security	“Sense of belonging in terms of I belong to the community of beautiful, smart, intelligent people and yeah, we kind of spread the knowledge and leave it for other generations.”	SENSE OF BELONGING (to the research community)	0.73029		Benevolence	Relationships	To feel that I am a part of the research community
	SENSE OF BELONGING (feeling that others care about me)	Schwartz SVS	Security	Security	“I like the idea of the community, you tend to meet a lot of people, then you travel for conferences, so you kind of get to know each other.”, “I knew the environment and then the people, I knew that it would be a nice, healthy place for me to work.”	COMMUNITY (being a part of the research community)	0.75		Benevolence	Relationships	To be a part of the research community
	SOCIAL ORDER (stability of society)	Schwartz SVS	Security	Security		excluded	0		-	-	-	excluded after interviews
	NATIONAL SECURITY (protection of my nation from enemies)	Schwartz SVS	Security	Security		excluded	0		-	-	-	excluded after interviews
	RECIPROCATION OF FAVORS (avoidance of indebtedness)	Schwartz SVS	Security	Security		RETURNG FAVORS (to collaborators and colleagues)	0.578059		Conformity	Social norms	To return favors to collaborators and colleagues
	FAMILY SECURITY (safety for loved ones)	Schwartz SVS	Security	Security		excluded	0		-	-	-	excluded after interviews
	HEALTHY (not being sick physically or mentally)	Schwartz SVS	Security	Security		excluded	0		-	-	-	excluded after interviews
	CLEAN (neat, tidy)	Schwartz SVS	Security	Security	"Maybe like having a clean data set is nice"	TIDY (tidying up information, structuring knowledge)	0.634043		Working environment	Challenge	To solve intellectual challenges by tidying up information or structuring knowledge
	FREEDOM (freedom of action and thought)	Schwartz SVS	Self-direction	Self-direction		FREEDOM (freedom of action and thought)	0.870293		Autonomy	Freedom of thought / Intellectual autonomy	To have freedom in choosing my research topics and methods
	SELF RESPECT (belief in one's own worth)	Schwartz SVS	Self-direction	Self-direction		SELF-RESPECT (belief in one’s own worth)	0.832636		Ambition	Achievement	To believe in my own value as a researcher and feel self-respect
	CREATIVITY (uniqueness, imagination)	Schwartz SVS	Self-direction	Self-direction		CREATIVITY (uniqueness, imagination)	0.886555		Variety	Novelty	To explore creative ideas
	INDEPENDENT (self‑reliant, self‑sufficient)	Schwartz SVS	Self-direction	Self-direction		INDEPENDENT (self-reliant, self-sufficient)	0.915966		Autonomy	Freedom of thought / Intellectual autonomy	To work on my projects independently
	CHOOSING OWN GOALS (selecting own purposes)	Schwartz SVS	Self-direction	Self-direction		CHOOSING OWN GOALS (selecting own purposes)	0.87395		Autonomy	Freedom of thought / Intellectual autonomy	To choose my own research goals
	CURIOUS (interested in everything, exploring)	Schwartz SVS	Self-direction	Self-direction		CURIOUS (interested in everything, exploring)	0.949791		Variety	Novelty	To be curious
		Schwartz SVS			“I’m also trying to become the best… Yeah, the best person I can be for myself.”	PERSONAL GROWTH (becoming a better person)	0.796537		Variety	Growth	To become the best researcher I can be
		Schwartz SVS			“It's still much more about merit, than corporations, for example.”, “It <research outcome> is not going to be just a report that probably in a company nobody would read, or they would just say, yeah, thank you. Here’s your payroll or whatever.”, “I didn't really see myself continuing in that community.”	BEING AN ACADEMIC (a career in academia instead of other vocations)	0.741228		-	-	-	excluded as the item does not fit with dimensions
	AN EXCITING LIFE (stimulating experiences)	Schwartz SVS	Stimulation	Stimulation		AN EXCITING LIFE (cognitively stimulating experience)	0.580508		Variety	Variety	To have cognitively stimulating experiences
	A VARIED LIFE (filled with challenge, novelty and change)	Schwartz SVS	Stimulation	Stimulation		A VARIED LIFE (filled with challenge, novelty, and change)	0.603376		Variety	Variety	To work in a scientific environment filled with challenge, novelty, and change	formally in Variety sub-theme, but more of an overarching/summarizing item for the whole domain
	DARING (seeking adventure, risk)	Schwartz SVS	Stimulation	Stimulation		DARING (seeking adventure, risk)	0.409283		Variety	Challenge	To pursue daring lines of research
	RESPECT FOR TRADITION (preservation of time‑honored customs)	Schwartz SVS	Tradition	Tradition		RESPECT FOR TRADITION (preservation of time-honored customs)	0.33617		-	-	-	excluded, included scientific tradition item instead
	RESPECT FOR TRADITION (preservation of time‑honored customs)	Schwartz SVS	Tradition	Tradition		SCIENTIFIC TRADITION (respecting time honored academic customs)	0.56962		Tradition	Tradition	To respect time-honored academic customs
		Schwartz SVS				PRIVACY (the right to have a private sphere)	0.557447		Tradition	Tradition	To avoid radical divergence from scientific consensus
	MODERATE (avoiding extremes of feeling & action)	Schwartz SVS	Tradition	Tradition		MODERATE (avoiding extremes of feeling and action)	0.431034		-	-	-
	HUMBLE (modest, self‑effacing)	Schwartz SVS	Tradition	Tradition		HUMBLE (modest, self-effacing)	0.493506		Tradition	Modesty	To be modest about my scientific achievements
	HUMBLE (modest, self‑effacing)	Schwartz SVS	Tradition	Tradition		HUMBLE (modest, self-effacing)	0.493506		Tradition	Modesty	To be modest about the importance of my results in the light of the history of science
	ACCEPTING MY PORTION IN LIFE (submitting to life's circumstances)	Schwartz SVS	Tradition	Tradition		ACCEPTING MY PORTION IN LIFE (submitting to life’s consequences)	0.488789		-	-	-
	ACCEPTING MY PORTION IN LIFE (submitting to life's circumstances)	Schwartz SVS	Tradition	Tradition		ACCEPTING MY PORTION IN SCIENCE (submitting to academic circumstances)	0.59292		-	-	-
	DEVOUT (holding to religious faith & belief)	Schwartz SVS	Tradition	Tradition		excluded	0		-	-	-
	EQUALITY (equal opportunity for all)	Schwartz SVS	Universalism	Universalism		EQUALITY (equal opportunity for all)	0.670996		Universalism	Social impact	To do research that can be used to create equal opportunity for all
	INNER HARMONY (at peace with myself)	Schwartz SVS	Universalism	Universalism		INNER HARMONY (at peace with myself)	0.469298		-	-	-
	A WORLD AT PEACE (free of war and conflict)	Schwartz SVS	Universalism	Universalism		A WORLD AT PEACE (free of war and conflict)	0.497854		-	-	-
	UNITY WITH NATURE (fitting into nature)	Schwartz SVS	Universalism	Universalism		excluded			-	-	-
	WISDOM (a mature understanding of life)	Schwartz SVS	Universalism	Universalism		WISDOM (a mature understanding of life)	0.724138		Universalism	Tolerance, understanding	To achieve wisdom and a mature understanding of life through my research
	A WORLD OF BEAUTY (beauty of nature and the arts)	Schwartz SVS	Universalism	Universalism		A WORLD OF BEAUTY (beauty of nature and the arts)	0.480519		-	-	-	excluded as the item does not fit with dimensions
	SOCIAL JUSTICE (correcting injustice, care for the weak)	Schwartz SVS	Universalism	Universalism		SOCIAL JUSTICE (correcting injustice, care for the weak)	0.536481		Universalism	Social impact	To research injustices
	BROADMINDED (tolerant of different ideas and beliefs)	Schwartz SVS	Universalism	Universalism		BROAD-MINDED (tolerant of different ideas and beliefs)	0.807692		Universalism	Tolerance, understanding	To be tolerant to different scientific ideas or beliefs
	BROADMINDED (tolerant of different ideas and beliefs)	Schwartz SVS	Universalism	Universalism		BROAD-MINDED (tolerant of different ideas and beliefs)	0.807692		Universalism	Tolerance, understanding	To be accepting of different scientific perspectives
	BROADMINDED (tolerant of different ideas and beliefs)	Schwartz SVS	Universalism	Universalism		BROAD-MINDED (tolerant of different ideas and beliefs)	0.807692		Universalism	Tolerance, understanding	To be willing to consider other scientific perspectives
	PROTECTING THE ENVIRONMENT (preserving nature)	Schwartz SVS	Universalism	Universalism		PROTECTING THE ENVIRONMENT (preserving nature)	0.708155		Universalism	Sustainability	To contribute to preserving nature with my research
	DETACHMENT (from worldly concerns)	Schwartz SVS	Universalism	Universalism		excluded			-	-	-
	To have authority over other people	Albrecht VaW	Authority	Power					Authority	Dominance over others	To have authority over other researchers
	To have authority over limited resources	Albrecht VaW	Authority	Power					Authority	Dominance over resources	To have authority over research funds
	To determine how money is spent	Albrecht VaW	Authority	Power					Authority	Dominance over resources	To have direct influence over funding decisions
	To have authority over other people’s work programs	Albrecht VaW	Authority	Power					Authority	Dominance over others	To have authority over other researcher’s work programs
	To make decisions about who does what	Albrecht VaW	Authority	Power					Authority	Dominance over others	To make decisions about who does what in a research project
	To advance my career	Albrecht VaW	Ambition	Achievement					Ambition	Career	To advance my career
	To increase my earning power	Albrecht VaW	Ambition	Achievement					Authority	Salary	To increase my earning power
	To be seen to be successful	Albrecht VaW	Ambition	Achievement					Ambition	Competence	To be seen to be successful
	To get promoted	Albrecht VaW	Ambition	Achievement					Ambition	Career	To get to the next academic rank
	To be ambitious	Albrecht VaW	Ambition	Achievement					Ambition	Achievement	To be ambitious
	To have pleasurable experiences	Albrecht VaW	Enjoyment	Hedonism					Enjoyment	Pleasurable activities	To have pleasurable experiences at work
	To enjoy my time at work	Albrecht VaW	Enjoyment	Hedonism					Enjoyment	Pleasurable activities	To enjoy my time at work
	To enjoy my time at work	Albrecht VaW	Enjoyment	Hedonism					Enjoyment	Enjoying research	To enjoy solving scientific problems / challenges / puzzles
	To have fun	Albrecht VaW	Enjoyment	Hedonism					Enjoyment	Enjoying research	To have fun with my work
	To do things which make me feel good	Albrecht VaW	Enjoyment	Hedonism					Enjoyment	Enjoying research	To do research that makes me feel good
	To enjoy myself	Albrecht VaW	Enjoyment	Hedonism					Enjoyment	Enjoying research	To enjoy my work
	To do varied work	Albrecht VaW	Variety	Stimulation					Variety	Variety	To do varied work
	To experience a wide variety of tasks	Albrecht VaW	Variety	Stimulation					Variety	Variety	To experience a wide variety of tasks
	To get a lot of variety in my work	Albrecht VaW	Variety	Stimulation					Variety	Variety	To get a lot of variety in my work
	To experience a variety of challenges	Albrecht VaW	Variety	Stimulation					Variety	Challenge	To experience a variety of challenges
	To never be bored by repetition	Albrecht VaW	Variety	Stimulation					Variety	Variety	To never be bored by repetition
	To make my own decisions at work	Albrecht VaW	Autonomy	Self-direction					Autonomy	Freedom of thought / Intellectual autonomy	To make my own decisions about my scientific work
	To decide what I will do at work	Albrecht VaW	Autonomy	Self-direction					Autonomy	Freedom of thought / Intellectual autonomy	To decide what I will research
	To determine how I spend my day	Albrecht VaW	Autonomy	Self-direction					Autonomy	Freedom of action / Practical autonomy	To determine how I spend my workday
	To be able to direct my own work	Albrecht VaW	Autonomy	Self-direction					Autonomy	Freedom of thought / Intellectual autonomy	To be able to direct my own research
	To decide my own priorities at work	Albrecht VaW	Autonomy	Self-direction					Autonomy	Freedom of thought / Intellectual autonomy	To decide my own research priorities
	To make the world a better place	Albrecht VaW	Social Justice	Universalism					Universalism	Social impact	To better the world with my research
	To make the world a fairer place	Albrecht VaW	Social Justice	Universalism					Universalism	Social impact	To contribute to fairness through my research
	To continue to social justice	Albrecht VaW	Social Justice	Universalism					Universalism	Social impact	To contribute to social justice through my research
	To support people who are disadvantaged	Albrecht VaW	Social Justice	Universalism					Universalism	Social impact	To do research in support of people who are disadvantaged
	To contribute to improving society	Albrecht VaW	Social Justice	Universalism					Universalism	Social impact	To do research which contributes to improving society
	To protect the environment	Albrecht VaW	Environmental sustainability	Universalism					Universalism	Sustainability	To contribute to preserving nature with my research
	To contribute to environmental sustainability	Albrecht VaW	Environmental sustainability	Universalism					Universalism	Sustainability	To contribute to environmental sustainability with my research
	To help the people I come in contact	Albrecht VaW	Helping and supporting	Benevolence					Benevolence	Caring for others	To help the people in my research community
	To support the people I meet at work	Albrecht VaW	Helping and supporting	Benevolence					Benevolence	Caring for others	To be supportive of colleagues
	To do work which helps other people	Albrecht VaW	Helping and supporting	Benevolence					Benevolence	Caring for others	To do work which helps colleagues
	To be supportive of other people	Albrecht VaW	Helping and supporting	Benevolence					Benevolence	Caring for others	To be supportive of colleagues
	To improve the lives of people I encounter at work	Albrecht VaW	Helping and supporting	Benevolence					Benevolence	Caring for others	To improve the lives of people I encounter at work
	To work in an orderly work place	Albrecht VaW	Rule respecting	Conformity					Conformity	Scientific norms	To work in a group where researchers conform to scientific norms
	To work in a group where people believe that rules are important	Albrecht VaW	Rule respecting	Conformity					Conformity	Scientific norms	To work with researchers who respect scientific norms
	To work in a group where we all support the organization’s policies	Albrecht VaW	Rule respecting	Conformity					Conformity	Codes of conduct	To work in a group where we all support the guidelines on responsible conduct of research
	To work in a job where I can contribute to the respect for my organization’s rules	Albrecht VaW	Rule respecting	Conformity					Conformity	Codes of conduct	To work in a job where I can contribute to the respect for my organization’s codes of scientific conduct
	To work with colleagues who respect rules even when no one else sees them	Albrecht VaW	Rule respecting	Conformity					Conformity	Scientific norms	To work with researchers who respect rules even when no one else sees them
	To be able to support the traditions of my society at work	Albrecht VaW	Traditional Values	Tradition					Tradition	Tradition	To be able to support the scientific traditions of my discipline
	To be able to work according to the values of my family	Albrecht VaW	Traditional Values	Tradition					Tradition	Tradition	To be able to do research according to the values of my mentors
	To do work which is in keeping with my religious beliefs	Albrecht VaW	Traditional Values	Tradition					Tradition	Tradition	To do work which is in keeping with widely agreed upon scientific beliefs
	To do work which society would support	Albrecht VaW	Traditional Values	Tradition					Tradition	Tradition	To do scientific work which society would support
	To do work which would be traditionally approved of	Albrecht VaW	Traditional Values	Tradition					Tradition	Tradition	To do scientific work which would be traditionally approved of
	To contribute to the safety of colleagues	Albrecht VaW	Safety	Security					Working environment	Safety at work	To contribute to the safety of colleagues
	To ensure that danger is minimized	Albrecht VaW	Safety	Security					Working environment	Safety at work	To ensure that danger is minimized within the lab/office
	To maximize the safety of the work place	Albrecht VaW	Safety	Security					Working environment	Safety at work	To maximize the safety of the workplace
	To make a positive contribution to safety and security	Albrecht VaW	Safety	Security					Working environment	Safety at work	To make a positive contribution to safety and security within the workplace
	To make a safer workplace	Albrecht VaW	Safety	Security					Working environment	Safety at work	To make a safer workplace
	Being able to set her/his own research agenda is important to her/him	English VSW	Autonomy	Self-direction					Autonomy	Freedom of thought / Intellectual autonomy	To be able to set my own research agenda
	She/he strongly values being able to define her/his own scientific aims	English VSW	Autonomy	Self-direction					Autonomy	Freedom of thought / Intellectual autonomy	To define my own scientific aims
	She/he values making her/his own decisions about how her/his work will be done	English VSW	Autonomy	Self-direction					Autonomy	Freedom of thought / Intellectual autonomy	To make my own decisions about how my research will be done
	It is important to her/him to have a high level of professional autonomy	English VSW	Autonomy	Self-direction					Autonomy	Freedom of thought / Intellectual autonomy	To have a high level of professional autonomy
	She/he is always working to keep her/him research projects fully funded	English VSW	Autonomy	Self-direction					Authority	Dominance over resources	To have funding for my research
	She/he believes that researchers should disclose all foreseeable risks to participants	English VSW	Research ethics	Universalism					Universalism	Research ethics	To disclose all foreseeable risks to participants
	It is very important to her/him that researchers properly care for animals	English VSW	Research ethics	Universalism					Universalism	Research ethics	To properly care for research animals
	She/he feels researchers should go out of their way to ensure the safety of participants	English VSW	Research ethics	Universalism					Universalism	Research ethics	To go out of my way to ensure the safety of participants
	She/he thinks researchers should ensure participants fully understand consent information	English VSW	Research ethics	Universalism					Universalism	Research ethics	To ensure participants fully understand consent information
	She/he regularly verifies the accuracy of her/his data	English VSW	Research ethics	Universalism					Universalism	Research ethics	To regularly verify the accuracy of my data
	It is important to her/him that research results can be replicated	English VSW	Research ethics	Universalism					Universalism	Research ethics	To ensure that my results are replicable
	It is important to her/him that research helps to solve realworld problems	English VSW	Social impact	Universalism					Universalism	Social impact	To do research that helps solve real-world problems
	Doing research that improves the lives of others is important to her/him	English VSW	Social impact	Universalism					Universalism	Social impact	To do research that improves the lives of others
	She/he embraces the idea that research should have social significance	English VSW	Social impact	Universalism					Universalism	Social impact	To embrace the idea that research should have social significance
	She/he believes the general public should play a role in setting research priorities	English VSW	Social impact	Universalism					Universalism	Social impact	To involve the general public in setting research priorities	categorized in social impact but more generic in meaning
	She/he measures success by how much her/his salary increases each year	English VSW	Income	Power					Authority	Salary	To measure success by how much my salary increases each year
	It is important to her/him that she/he is paid a lot	English VSW	Income	Power					Authority	Salary	To get paid a lot
	She/he is always seeking ways to generate new income	English VSW	Income	Power					Authority	Salary	To seek new ways of generating income
	She/he would take a new job if it offered a significantly better salary	English VSW	Income	Power					Authority	Salary	To take new jobs if they offered a significantly better salary
	Earning a good salary is important to her/him	English VSW	Income	Power					Authority	Salary	To earn a good salary
	Working with people from other research teams is important to her/him	English VSW	Collaboration	Benevolence					Benevolence	Relationships	To work with people from other research teams is
	It is important to her/him to form new collaborations	English VSW	Collaboration	Benevolence					Benevolence	Relationships	To form new collaborations
	She/he believes it is essential to form collaborations across disciplines	English VSW	Collaboration	Benevolence					Benevolence	Relationships	To form collaborations across disciplines
	She/he seeks collaborators with diverse expertise to work with her/him on projects	English VSW	Collaboration	Benevolence					Benevolence	Relationships	To seek collaborators with diverse expertise to work with on projects
	Exploring creative ideas energizes her/him	English VSW	Innovation and growth	Stimulation					Variety	Novelty	To explore creative ideas
	Doing work that is innovative is important to her/him	English VSW	Innovation and growth	Stimulation					Variety	Novelty	To do innovative work
	She/he pursues science primarily to discover truth	English VSW	Innovation and growth	Stimulation					Variety	Challenge	To uncover hidden truths
	She/he wants to feel that she/he has done important work	English VSW	Innovation and growth	Stimulation					Authority	Influence	To do important work	less strong item for this sub-theme (important can be universalism - i.e. social importance)
	She/he is always seeking ways to become the best researcher she/he can be	English VSW	Innovation and growth	Stimulation					Variety	Growth	To become the best researcher I can be
	She/he goes to great lengths to avoid conflict with coworkers	English VSW	Conserving relationships	Benevolence					Conformity	Social norms	To go to great lengths to avoid conflicts with coworkers
	He/he does not speak up when it might offend her/his coworkers	English VSW	Conserving relationships	Benevolence					Conformity	Social norms	To not speak up when it might upset others
	Maintaining harmonious relationships with coworkers is important to her/him	English VSW	Conserving relationships	Benevolence					Conformity	Social norms	To maintain harmonious relationships with coworkers
	It is very important to her/him that people on her/his research team get along well	English VSW	Conserving relationships	Benevolence					Conformity	Social norms	To have people within my research team get along well
	Job security is important to her/him	English VSW	Job security	Security					Working environment	Job security and stability	To have job security
	It is important to her/him to know she/he will have a job in five years	English VSW	Job security	Security					Working environment	Job security and stability	To know that I will have a job in five years
	I could do something that makes use of my abilities.	Rounds MIQ	Achievement Value	Achievement					Variety	Challenge	To do research that makes use of my cognitive abilities
	The job could give me a feeling of accomplishment.	Rounds MIQ	Achievement Value	Achievement					Ambition	Achievement	To achieve a feeling of success from doing good scientific work
	I could be busy all the time.	Rounds MIQ	Comfort Value	Stimulation					Variety	Variety	To be busy all the time.
	The job would provide an opportunity for advancement.	Rounds MIQ	Status Value	Power					Ambition	Career	The job would provide an opportunity for advancement.
	I could tell people what to do.	Rounds MIQ	Status Value	Power					Authority	Dominance over others	To make decisions about who does what in a research project
	The company would administer its policies fairly.	Rounds MIQ	Safety Value	Security					Organizational support	Fairness	To work at a company that administers its policies fairly.
	My pay would compare well with that of other workers.	Rounds MIQ	Comfort Value	Power					Authority	Salary	To know that my pay compares well with that of other workers
	My co-workers would be easy to make friends with.	Rounds MIQ	Altruism Value	Benevolence					Benevolence	Relationships	To have co-workers who are easy to make friends with
	I could try out some of my own ideas.	Rounds MIQ	Autonomy Value	Self-direction					Autonomy	Freedom of thought / Intellectual autonomy	To try out some of my own ideas
	I could work alone on the job.	Rounds MIQ	Comfort Value	Self-direction					Autonomy	Freedom of action / Practical autonomy	To be able to work alone on the job
	I could do the work without feeling that it is morally wrong.	Rounds MIQ	Altruism Value	Universalism					Universalism	Research ethics	To do the work without feeling that it is morally wrong.
	I could get recognition for the work I do.	Rounds MIQ	Status Value	Power					Ambition	Career	To get recognition for the work I do.
	I could make decisions on my own.	Rounds MIQ	Autonomy Value	Self-direction					Autonomy	Freedom of action / Practical autonomy	To make decisions on my own
	The job would provide for steady employment.	Rounds MIQ	Comfort Value	Security					Working environment	Job security and stability	To have a job that provides steady employment.
	I could do things for other people.	Rounds MIQ	Altruism Value	Universalism					Universalism	Social impact	To do research that improves the lives of others
	I could be "somebody" in the community.	Rounds MIQ	Status Value	Power					Authority	Influence	To be "somebody" in the community.
	My boss would back up the workers (with top management).	Rounds MIQ	Safety Value	Security					Organizational support	Support	To know that my manager/supervisor would back up the workers (with top management).
	My boss would train the workers well.	Rounds MIQ	Safety Value	Security					Organizational support	Support	To have a manager/supervisor who provides opportunities for training.
	I could do something different every day.	Rounds MIQ	Comfort Value	Stimulation					Variety	Variety	To do something different every day.
	The job would have good working conditions.	Rounds MIQ	Comfort Value	Security					Working environment	Safety at work	To have a job that has good working conditions.
	Requires originality and creativeness	Manhardt MWVI		Stimulation					Variety	Novelty	To explore creative ideas
	Makes use of your specific educational background	Manhardt MWVI							Variety	Challenge	To do research that makes use of my specific educational background
	Encourages continued development of knowledge and skills	Manhardt MWVI		Stimulation					Variety	Growth	To continuously learn / develop
	Is respected by other people	Manhardt MWVI		Power					Authority	Influence	To be respected as a researcher
	Provides job security	Manhardt MWVI		Security					Working environment	Job security and stability	To have job security
	Provides the opportunity to earn a high income	Manhardt MWVI		Power					Authority	Salary	To work in a position that provides the opportunity to earn a high income
	Makes a social contribution by the work you do	Manhardt MWVI		Universalism					Universalism	Social impact	To make the world a better place through my research
	Gives you the responsibility for taking risks	Manhardt MWVI							Variety	Challenge	To be able to take risks	could also fit with freedom of thought, but maybe phrased like this fits better in Variety dimension
	Requires working on problems of central importance to the organization	Manhardt MWVI		Power					Authority	Influence	To do important work	less strong item for this sub-theme (important can be universalism - i.e. social importance)
	Involves working with congenial associates	Manhardt MWVI		Benevolence					Enjoyment	Pleasurable activities	To take pleasure in the company of interesting, smart people
	Provides ample leisure time on the job	Manhardt MWVI		Hedonism					-	-	-	excluded, concept better represented with other Enjoyment items
	Provides change and variety in duties and activities	Manhardt MWVI		Stimulation					Variety	Variety	To experience a wide variety of tasks
	Provides comfortable working conditions	Manhardt MWVI		Security					Working environment	Safety at work	To have well equipped infrastructure at my disposal (e.g., library, lab equipment)
	Permits advancement to high administrative responsibility	Manhardt MWVI		Power					Authority	Dominance over others	To make decisions about other people's careers
	Permits working independently	Manhardt MWVI		Self-direction					Autonomy	Freedom of action / Practical autonomy	To work on my projects independently
	Rewards good performance with recognition	Manhardt MWVI		Achievement					Ambition	Career	To win grants, scholarships, and scientific awards
	Requires supervising others	Manhardt MWVI		Power					Authority	Dominance over others	To be in charge of PhD students
	Is intellectually stimulating	Manhardt MWVI		Stimulation					Variety	Variety	To have cognitively stimulating experiences
	Satisfies your cultural and aesthetic interests	Manhardt MWVI							-	-	-	excluded as the item does not fit with dimensions
	Has clear-cut rules and procedures to follow	Manhardt MWVI		Security					Organizational support	Clarity	To work in an environment in which norms and rules are clear
	Permits you to work for superiors you admire and respect	Manhardt MWVI							-	-	-	excluded as the item does not fit with dimensions
	Permits a regular routine in time and place of work	Manhardt MWVI		Security					Working environment	Job security and stability	To work in a job that permits a regular routine and place of work
	Requires meeting and speaking with many other people	Manhardt MWVI							-	-	-	excluded as the item does not fit with dimensions
	Permits you to develop your own methods of doing the work	Manhardt MWVI		Self-direction					Autonomy	Freedom of thought / Intellectual autonomy	To have freedom in choosing my research topics and methods
	Provides a feeling of accomplishment	Manhardt MWVI		Achievement					Ambition	Achievement	The job could give me a feeling of accomplishment.
	Achieve a feeling of success from a job well done	Zytowski SWVI-R	Achievement	Achievement					Ambition	Achievement	To achieve a feeling of success from a job well done
	Have good interactions with fellow workers	Zytowski SWVI-R	Coworkers	Benevolence					Benevolence	Relationships	To have good interactions with fellow researchers
	Can try out new ideas	Zytowski SWVI-R	Creativity	Stimulation					Variety	Novelty	To try out new ideas
	Receive pay raises that keep me ahead of the cost of living	Zytowski SWVI-R	Income	Power					Authority	Salary	To have a salary increase every year	could be safety: to compensate for inflation, living costs, changed family situations, etc
	Can make decisions on my own	Zytowski SWVI-R	Independence	Self-direction					Autonomy	Freedom of action / Practical autonomy	To make decisions on my own
	Have enough time for leisure activities	Zytowski SWVI-R	Lifestyle	Hedonism					Working environment	Safety and wellbeing	To have a healthy work-life balance
	Always have new problems to solve	Zytowski SWVI-R	Mental challenge	Stimulation					Variety	Challenge	To always have new problems to solve
	Know that others think my work is important	Zytowski SWVI-R	Prestige	Power					Authority	Prestige	To know that others think my work is important
	Know that my position will last	Zytowski SWVI-R	Security	Security					Working environment	Job security and stability	To know that my position will last
	Have a boss who treats me well	Zytowski SWVI-R	Supervision	Security					Organizational support	Support	To have a manager/supervisor who treats me well
	Do many different things to get my work done	Zytowski SWVI-R	Variety	Stimulation					Variety	Variety	To do many different things to get my work done
	Work in a good place (clean, warm, well lit, etc)	Zytowski SWVI-R	Work environment	Security					Working environment	Safety at work	To work in a good place (clean, warm, well lit, etc)
		Schwartz SVS				PREVENTING MISCONDUCT (preventing questionable research practices)	0.703057		Universalism	Research ethics	To prevent research misconduct (falsification, fabrication, and plagiarism)
		Schwartz SVS				RESPECTING SCIENTIFIC NORMS (following norms of the scientific society)	0.8		Conformity	Scientific norms	To conform to scientific norms
		Schwartz SVS				PROTECTING SCIENTIFIC INTEGRITY (preserving scientific virtues)	0.804348		Universalism	Research ethics	To protect scientific integrity
								Brainstorm based on: Career sub-theme definition (Success according to academic career standards)	Ambition	Career	To have a good citation index
								Brainstorm based on: Ambition dimension	Ambition	Competence	To publish in good journals
								Brainstorm based on: Ambition dimension	Ambition	Competence	To be highly cited
								Brainstorm based on: Ambition dimension	Ambition	Competence	To be seen as intelligent by peers
								Brainstorm based on: Ambition dimension	Ambition	Competence	To be visible in the scientific community
								Brainstorm based on: Ambition dimension	Ambition	Competence	To present at the best conferences
								Brainstorm based on: Ambition dimension	Ambition	Competence	To communicate my work via good outlets
								Brainstorm based on: Ambition dimension	Ambition	Competence	To have your PhD students accepted at good positions
								Brainstorm based on: Ambition dimension	Ambition	Competence	To publish with good publishers
								Brainstorm based on: Ambition dimension	Ambition	Competence	To build my scientific reputation	might have overlaps with Authority dimension (same for many other Ambition items)
								Brainstorm based on: Achievement sub-theme definition (Feelings of achievement and self-respect)	Ambition	Achievement	To do outstanding work even if not recognized or rewarded
								Brainstorm based on: Dominance over others sub-theme definition (Dominance over other researchers, power through exercising control over other people)	Authority	Dominance over others	To have the last word in scientific questions
								Brainstorm based on: Dominance over others sub-theme definition (Dominance over other researchers, power through exercising control over other people)	Authority	Dominance over others	To lead a research group
								Brainstorm based on: Influence sub-theme definition (Power through social resources, being influential and respected)	Authority	Influence	To have respect and attention for my research
								Brainstorm based on: Prestige sub-theme definition (Public image, recognition, prestige as a researcher, avoiding humiliation)	Authority	Prestige	To work at a prestigious institution
								Brainstorm based on: Prestige sub-theme definition (Public image, recognition, prestige as a researcher, avoiding humiliation)	Authority	Prestige	To lead a prestigious research group
								Brainstorm based on: Prestige sub-theme definition (Public image, recognition, prestige as a researcher, avoiding humiliation)	Authority	Prestige	To be invited by prestigious institutions
								Brainstorm based on: Prestige sub-theme definition (Public image, recognition, prestige as a researcher, avoiding humiliation)	Authority	Prestige	To never be humiliated in front of colleagues or the research community
								Brainstorm based on: Pleasurable activities sub-theme definition (Seeking pleasurable work-related activities)	Enjoyment	Pleasurable activities	To go on nice conference trips
								Brainstorm based on: Pleasurable activities sub-theme definition (Seeking pleasurable work-related activities)	Enjoyment	Pleasurable activities	To enjoy the company of fellow researchers
								Brainstorm based on: Pleasurable activities sub-theme definition (Seeking pleasurable work-related activities)	Enjoyment	Pleasurable activities	To travel to interesting places and meet nice people
								Brainstorm based on: Variety sub-theme definition (Seeking to have variety in work (never be bored))	Variety	Variety	To avoid boring routine tasks
								Brainstorm based on: Variety sub-theme definition (Seeking to have variety in work (never be bored))	Variety	Variety	To avoid repetitive or boring tasks
								Brainstorm based on: Novelty sub-theme definition (Being drawn to innovation, novelty)	Variety	Novelty	To encounter exciting new ideas
								Brainstorm based on: Novelty sub-theme definition (Being drawn to innovation, novelty)	Variety	Novelty	To seek new lines of research
								Brainstorm based on: Novelty sub-theme definition (Being drawn to innovation, novelty)	Variety	Novelty	To be exposed to new ideas
								Brainstorm based on: Growth sub-theme definition (Personal growth and learning)	Variety	Growth	To never stop learning
								Brainstorm based on: Growth sub-theme definition (Personal growth and learning)	Variety	Growth	To learn new skills
								Brainstorm based on: Novelty sub-theme definition (Being drawn to innovation, novelty)	Variety	Novelty	To explore new ideas
								Brainstorm based on: Challenge sub-theme definition (Looking for challenging research opportunities, solving problems/puzzles, challenging/using abilities)	Variety	Challenge	To solve puzzles
								Brainstorm based on: Freedom of action / Practical autonomy sub-theme definition (Determination of (daily) work routine, tasks)	Autonomy	Freedom of thought / Intellectual autonomy	To determine the quality standards that I aim for
								Brainstorm based on: Freedom of action / Practical autonomy sub-theme definition (Determination of (daily) work routine, tasks)	Autonomy	Freedom of action / Practical autonomy	To determine where I work
								Brainstorm based on: Freedom of action / Practical autonomy sub-theme definition (Determination of (daily) work routine, tasks)	Autonomy	Freedom of action / Practical autonomy	To determine who I work with
								Brainstorm based on: Research ethics sub-theme definition (Prevent unethical and immoral research behaviors)	Universalism	Research ethics	To prevent questionable research practices
								Brainstorm based on: Social impact sub-theme definition (Do research that has a positive social impact)	Universalism	Social impact	To make sure that my research does not have harmful consequences for others
								Brainstorm based on: Social impact sub-theme definition (Do research that has a positive social impact)	Universalism	Social impact	To not waste time on research that has no value for society
								Brainstorm based on: Social impact sub-theme definition (Do research that has a positive social impact)	Universalism	Social impact	To not waste time on menial tasks instead of doing socially relevant research
								Brainstorm based on: Sustainability sub-theme definition (Contribute to sustainability / the preservation of the natural enviornment)	Universalism	Sustainability	To not harm the environment during my work
								Brainstorm based on: Sustainability sub-theme definition (Contribute to sustainability / the preservation of the natural enviornment)	Universalism	Sustainability	To make sure that the outcomes of my research do not have harmful consequences for nature
								Brainstorm based on: Research ethics sub-theme definition (Prevent unethical and immoral research behaviors)	Universalism	Research ethics	To document transparently how I arrived at my results
								Brainstorm based on: Dependability sub-theme definition (Being dependable and trustworthy as a colleague)	Benevolence	Caring for others	To contribute to the flourishing of the members of the research community
								Brainstorm based on: Caring for others sub-theme definition (Being committed to the welfare of fellow researchers)	Benevolence	Caring for others	To not harm people I work with
								Brainstorm based on: Dependability sub-theme definition (Being dependable and trustworthy as a colleague)	Benevolence	Relationships	To be on good terms with colleagues
								Brainstorm based on: Social norms sub-theme definition (Abiding by social norms within the work environment by avoiding conflicts with fellow researchers, showing respect, and maintaining harmonious relationships)	Conformity	Social norms	To comply to social norms, roles, and conventions that govern the interactions between people
								Brainstorm based on: Social norms sub-theme definition (Abiding by social norms within the work environment by avoiding conflicts with fellow researchers, showing respect, and maintaining harmonious relationships)	Conformity	Social norms	To conform to social norms
								Brainstorm based on: Codes of conduct sub-theme definition (Compliance with and keeping informed of scientific codes of conduct)	Conformity	Codes of conduct	To stay informed about changes in codes of conduct
								Brainstorm based on: Traditions sub-theme definition (Adherence to scientific traditions)	Tradition	Tradition	To hold to the assumptions of my chosen discipline
								Brainstorm based on: Traditions sub-theme definition (Adherence to scientific traditions)	Tradition	Tradition	To respect and follow well-established methodological norms
								Brainstorm based on: Traditions sub-theme definition (Adherence to scientific traditions)	Tradition	Tradition	To contribute to the most established scientific fields
								Brainstorm based on: Safety at work sub-theme definition (Personal safety (and comfort) within the working environment)	Working environment	Safety at work	To create, foster, and maintain a socially safe environment within my research team
								Brainstorm based on: Safety at work sub-theme definition (Personal safety (and comfort) within the working environment)	Working environment	Safety at work	To work in an environment free from abusive relationships
								Brainstorm based on: Safety at work sub-theme definition (Personal safety (and comfort) within the working environment)	Working environment	Safety at work	To know that members of my research team feel safe in their working environment
								Brainstorm based on: Safety at work sub-theme definition (Personal safety (and comfort) within the working environment)	Working environment	Safety at work	To work with researchers who value my mental and physical health
								Brainstorm based on: Safety at work sub-theme definition (Personal safety (and comfort) within the working environment)	Working environment	Safety at work	To work in a safe environment
								Brainstorm based on: Safety at work sub-theme definition (Personal safety (and comfort) within the working environment)	Working environment	Safety at work	To not be required to engage in actions I deem unsafe
								Brainstorm based on: Safety at work sub-theme definition (Personal safety (and comfort) within the working environment)	Working environment	Safety at work	To not be required to engage in actions I deem unethical or illegal
								Brainstorm based on: Personal safety and stability sub-theme definition (Safety and stability in the broader environment, work-life balance)	Working environment	Safety and wellbeing	To not be attacked for my research by people from the public
								Brainstorm based on: Personal safety and stability sub-theme definition (Safety and stability in the broader environment, work-life balance)	Working environment	Safety and wellbeing	To not be attacked for my research by public opinion
								Brainstorm based on: Personal safety and stability sub-theme definition (Safety and stability in the broader environment, work-life balance)	Working environment	Safety and wellbeing	To not be a subject of personal attacks for my research
								Brainstorm based on: Personal safety and stability sub-theme definition (Safety and stability in the broader environment, work-life balance)	Working environment	Safety and wellbeing	To not be attacked for my opinions by other researchers
								Brainstorm based on: Job security sub-theme definition (Job security, having a job that provides steady employment and a fair salary)	Working environment	Job security and stability	To receive pay raises that keep me ahead of the cost of living
								Brainstorm based on: Job security sub-theme definition (Job security, having a job that provides steady employment and a fair salary)	Working environment	Job security and stability	To have long-term employment
								Brainstorm based on: Fairness sub-theme definition (Fairness within the research organization)	Organizational support	Fairness	To know that the research institution distributes resources fairly
								Brainstorm based on: Fairness sub-theme definition (Fairness within the research organization)	Organizational support	Fairness	To know that the research institution handles processes fairly
								Brainstorm based on: Support sub-theme definition (Managerial/supervisory and organizational support)	Organizational support	Support	To work for an employer who cares for my mental and physical health
								Brainstorm based on: Support sub-theme definition (Managerial/supervisory and organizational support)	Organizational support	Support	To feel supported by the university I work at
								Brainstorm based on: Clarity sub-theme definition (Clarity about and accessibility of research, training, and other resources)	Organizational support	Clarity	To have clarity about the resources provided by the university
								Brainstorm based on: Clarity sub-theme definition (Clarity about and accessibility of research, training, and other resources)	Organizational support	Clarity	To work at a university which makes research, training, and other resources accessible
								Brainstorm based on: Clarity sub-theme definition (Clarity about and accessibility of research, training, and other resources)	Organizational support	Clarity	To be clearly informed about obligations
