# Supplementary material for: Academic research values: Conceptualization and initial steps of scale development
Source: PLoS One. 2025 Mar 25;20(3):e0318086. doi: 10.1371/journal.pone.0318086 (PMC11936425; doi:10.1371/journal.pone.0318086)
Supplement: S4 Appendix — (XLSX) [file pone.0318086.s004.xlsx]

## Sheet: 4 - Appendix 4
					Source of domain / sub-theme
	Our dimension (N = 11)	Our dimension definition	Our sub-theme (N = 34)	Our sub-theme definition	Description / items from original source	original SCALE	DIMENSION (as in category or type of value in original scale)	SCHWARTZ MOT TYPE
	Authority	Scientific status, wealth, and prestige, control or dominance over other researchers and research resources, the importance of having a good public image as a researcher	Dominance over others	Dominance over other researchers, power through exercising control over other people	Control or dominance over people and resources. Power-Dominance (POD): Power through exercising control over people Items such as: AUTHORITY (the right to lead or command); SOCIAL POWER (control over others, dominance)	Schwartz SVS	Power	Power
	Authority	Scientific status, wealth, and prestige, control or dominance over other researchers and research resources, the importance of having a good public image as a researcher	Dominance over others	Dominance over other researchers, power through exercising control over other people	Items such as: To make decisions about who does what; To have authority over other people’s work programs; To have authority over other people	Albrecht VaW	Authority	Power
	Authority	Scientific status, wealth, and prestige, control or dominance over other researchers and research resources, the importance of having a good public image as a researcher	Dominance over others	Dominance over other researchers, power through exercising control over other people	Items such as: I could tell people what to do. (MIQ Authority); Requires supervising others (MWVI); Permits advancement to high administrative responsibility (MWVI)	Leuty & Hansen	Opportunities for status and income	Power, Achievement
	Authority	Scientific status, wealth, and prestige, control or dominance over other researchers and research resources, the importance of having a good public image as a researcher	Dominance over resources	Dominance over research resources, power through excercising control over material resources	Control or dominance over people and resources. Power-Resources (POR): Power through control of material and social resources	Schwartz SVS	Power	Power
	Authority	Scientific status, wealth, and prestige, control or dominance over other researchers and research resources, the importance of having a good public image as a researcher	Dominance over resources	Dominance over research resources, power through excercising control over material resources	Items such as: To determine how money is spent; To have authority over limited resources	Albrecht VaW	Authority	Power
	Authority	Scientific status, wealth, and prestige, control or dominance over other researchers and research resources, the importance of having a good public image as a researcher	Dominance over resources	Dominance over research resources, power through excercising control over material resources	Items such as: She/he is always working to keep her/his research projects fully funded	English VSW	Autonomy	Self-direction
	Authority	Scientific status, wealth, and prestige, control or dominance over other researchers and research resources, the importance of having a good public image as a researcher	Influence	Power through social resources, being influential and respected	Items such as: INFLUENTIAL (having an impact on people and events)	Schwartz SVS	Power	Power
	Authority	Scientific status, wealth, and prestige, control or dominance over other researchers and research resources, the importance of having a good public image as a researcher	Influence	Power through social resources, being influential and respected	Items such as: I could be "somebody" in the community. (MIQ Social satus); Is respected by other people (MWVI); Requires working on problems of central importance to the organization (MWVI)	Leuty & Hansen	Opportunities for status and income	Power, Achievement
	Authority	Scientific status, wealth, and prestige, control or dominance over other researchers and research resources, the importance of having a good public image as a researcher	Influence	Power through social resources, being influential and respected	Items such as: She/he wants to feel that she/he has done important work	English VSW	Innovation and growth	Stimulation
	Authority	Scientific status, wealth, and prestige, control or dominance over other researchers and research resources, the importance of having a good public image as a researcher	Prestige	Public image, recognition, prestige as a researcher, avoiding humiliation	Status, included content related in having status, prestige, high income, and advancement opportunities. Items such as: Know that others think my work is important (SWVI-R Prestige)	Leuty & Hansen	Opportunities for status and income	Power, Achievement
	Authority	Scientific status, wealth, and prestige, control or dominance over other researchers and research resources, the importance of having a good public image as a researcher	Prestige	Public image, recognition, prestige as a researcher, avoiding humiliation	Items such as: PRESERVING MY PUBLIC IMAGE (protecting my "face"); SCIENTIFIC RECOGNITION (respect, attention for my research)	Schwartz SVS and interviews based on Schwartz SVS	Power	Power
	Authority	Scientific status, wealth, and prestige, control or dominance over other researchers and research resources, the importance of having a good public image as a researcher	Salary	Having a good salary/income, perceptions about how one's salary compares to what others earn, importance assigned for increasing earnings	Status, included content related in having status, prestige, high income, and advancement opportunities.	Leuty & Hansen	Opportunities for status and income	Power, Achievement
	Authority	Scientific status, wealth, and prestige, control or dominance over other researchers and research resources, the importance of having a good public image as a researcher	Salary	Having a good salary/income, perceptions about how one's salary compares to what others earn, importance assigned for increasing earnings	Items such as: It is important to her/him that she/he is paid a lot; She/he would take a new job if it offered a significantly better salary; She/he measures success by how much her/his salary increases each year; Earning a good salary is important to her/him; She/he is always seeking ways to generate new income	English VSW	Income	Power
	Authority	Scientific status, wealth, and prestige, control or dominance over other researchers and research resources, the importance of having a good public image as a researcher	Salary	Having a good salary/income, perceptions about how one's salary compares to what others earn, importance assigned for increasing earnings	Items such as: To increase my earning power	Albrecht VaW	Ambition	Achievement
	Authority	Scientific status, wealth, and prestige, control or dominance over other researchers and research resources, the importance of having a good public image as a researcher	Salary	Having a good salary/income, perceptions about how one's salary compares to what others earn, importance assigned for increasing earnings	Items such as: WEALTH (material possessions, money)	Schwartz SVS	Power	Power
	Ambition	Career success through demonstrating competence according to academic standards, feelings of achievement and being a competent researcher	Career	Success according to academic career standards	Personal success through demonstrating competence according to social standards.	Schwartz SVS	Achievement	Achievement
	Ambition	Career success through demonstrating competence according to academic standards, feelings of achievement and being a competent researcher	Career	Success according to academic career standards	Items such as: The job would provide an opportunity for advancement. (MIQ Advancement); Rewards good performance with recognition (MWVI)\	Leuty & Hansen	Opportunities for status and income	Power, Achievement
	Ambition	Career success through demonstrating competence according to academic standards, feelings of achievement and being a competent researcher	Career	Success according to academic career standards	Items such as: To advance my career; To get promoted	Albrecht VaW	Ambition	Achievement
	Ambition	Career success through demonstrating competence according to academic standards, feelings of achievement and being a competent researcher	Competence	Ambitions related to other markers of scientific competence	Personal success through demonstrating competence according to social standards. Items such as: IMPACTFUL (having a scientific impact)	Schwartz SVS and interviews based on Schwartz SVS	Achievement	Achievement
	Ambition	Career success through demonstrating competence according to academic standards, feelings of achievement and being a competent researcher	Competence	Ambitions related to other markers of scientific competence	Items such as: To be seen to be successful	Albrecht VaW	Ambition	Achievement
	Ambition	Career success through demonstrating competence according to academic standards, feelings of achievement and being a competent researcher	Achievement	Feelings of achievement and self-respect	Items such as: SELF-RESPECT (belief in one’s own worth)	Schwartz SVS	Achievement	Achievement
	Ambition	Career success through demonstrating competence according to academic standards, feelings of achievement and being a competent researcher	Achievement	Feelings of achievement and self-respect	Items such as: To be ambitious	Albrecht VaW	Ambition	Achievement
	Ambition	Career success through demonstrating competence according to academic standards, feelings of achievement and being a competent researcher	Achievement	Feelings of achievement and self-respect	Items such as: Achieve a feeling of success from a job well done (SWVI-R Achievement); Provides a feeling of accomplishment (MWVI); The job could give me a feeling of accomplishment. (MIQ Achievement)	Leuty & Hansen	Opportunities for status and income	Power, Achievement
	Enjoyment	Seeking to take pleasure and gratification within the realm of scientific work, enjoying doing research	Pleasurable activities	Seeking pleasurable work-related activities	Items such as: To have pleasurable experiences; To enjoy my time at work; To do things which make me feel good	Albrecht VaW	Enjoyment	Hedonism
	Enjoyment	Seeking to take pleasure and gratification within the realm of scientific work, enjoying doing research	Enjoying research	Inherent enjoyment of doing research	Items such as: To have fun; To enjoy myself	Albrecht VaW	Enjoyment	Hedonism
	Enjoyment	Seeking to take pleasure and gratification within the realm of scientific work, enjoying doing research	Enjoying research	Inherent enjoyment of doing research	Pleasure and sensuous gratification for oneself. Items such as: SCIENCE (enjoying doing research); PLEASURE (taking pleasure in one's work)	Schwartz SVS and interviews based on Schwartz SVS	Hedonism	Hedonism
	Variety	Being drawn to innovation, variety, novelty, and challenge in research, emphasizing the importance of personal growth and learning	Variety	Seeking to have variety in work (never be bored)	Excitement, novelty, and challenge in life. Items such as: AN EXCITING LIFE (cognitively stimulating experience)	Schwartz SVS and interviews based on Schwartz SVS	Stimulation	Stimulation
	Variety	Being drawn to innovation, variety, novelty, and challenge in research, emphasizing the importance of personal growth and learning	Variety	Seeking to have variety in work (never be bored)	Descriptive of the importance of challenging work and opportunities for competence. Scales from each measure were included in this component, including scales pertaining to creativity, achievement, increased responsibilities, and using one's skills. Items such as: Provides change and variety in duties and activities (MWVI)	Leuty & Hansen	Having challenging work / Competence	Stimulation
	Variety	Being drawn to innovation, variety, novelty, and challenge in research, emphasizing the importance of personal growth and learning	Variety	Seeking to have variety in work (never be bored)	Items such as: To experience a wide variety of tasks; To do varied work	Albrecht VaW	Variety	Stimulation
	Variety	Being drawn to innovation, variety, novelty, and challenge in research, emphasizing the importance of personal growth and learning	Novelty	Being drawn to innovation, novelty	Descriptive of the importance of challenging work and opportunities for competence. Scales from each measure were included in this component, including scales pertaining to creativity, achievement, increased responsibilities, and using one's skills. Items such as: Can try out new ideas (SWVI-R Creativity)	Leuty & Hansen	Having challenging work / Competence	Stimulation
	Variety	Being drawn to innovation, variety, novelty, and challenge in research, emphasizing the importance of personal growth and learning	Novelty	Being drawn to innovation, novelty	Items such as: Doing work that is innovative is important to her/him; Exploring creative ideas energizes her/him	English VSW	Innovation and growth	Stimulation
	Variety	Being drawn to innovation, variety, novelty, and challenge in research, emphasizing the importance of personal growth and learning	Novelty	Being drawn to innovation, novelty	Excitement, novelty, and challenge in life. Items such as: CREATIVITY (uniqueness, imagination); CURIOUS (interested in everything, exploring)	Schwartz SVS	Stimulation	Stimulation
	Variety	Being drawn to innovation, variety, novelty, and challenge in research, emphasizing the importance of personal growth and learning	Challenge	Looking for challenging research opportunities, solving problems/puzzles, challenging/using abilities	Descriptive of the importance of challenging work and opportunities for competence. Scales from each measure were included in this component, including scales pertaining to creativity, achievement, increased responsibilities, and using one's skills. Items such as: I could do something that makes use of my abilities. (MIQ Achievement/Ability); Always have new problems to solve (SWVI-R Mental chall…	Leuty & Hansen	Having challenging work / Competence	Stimulation
	Variety	Being drawn to innovation, variety, novelty, and challenge in research, emphasizing the importance of personal growth and learning	Challenge	Looking for challenging research opportunities, solving problems/puzzles, challenging/using abilities	Items such as: She/he pursues science primarily to discover truth	English VSW	Innovation and growth	Stimulation
	Variety	Being drawn to innovation, variety, novelty, and challenge in research, emphasizing the importance of personal growth and learning	Challenge	Looking for challenging research opportunities, solving problems/puzzles, challenging/using abilities	Items such as: To experience a variety of challenges	Albrecht VaW	Variety	Stimulation
	Variety	Being drawn to innovation, variety, novelty, and challenge in research, emphasizing the importance of personal growth and learning	Challenge	Looking for challenging research opportunities, solving problems/puzzles, challenging/using abilities	Excitement, novelty, and challenge in life. Items such as: DARING (seeking adventure, risk)	Schwartz SVS	Stimulation	Stimulation
	Variety	Being drawn to innovation, variety, novelty, and challenge in research, emphasizing the importance of personal growth and learning	Growth	Personal growth and learning	Descriptive of the importance of challenging work and opportunities for competence. Scales from each measure were included in this component, including scales pertaining to creativity, achievement, increased responsibilities, and using one's skills. Items such as: Encourages continued development of knowledge and skills (MWVI)	Leuty & Hansen	Having challenging work / Competence	Stimulation
	Variety	Being drawn to innovation, variety, novelty, and challenge in research, emphasizing the importance of personal growth and learning	Growth	Personal growth and learning	Items such as: She/he is always seeking ways to become the best researcher she/he can be	English VSW	Innovation and growth	Stimulation
	Variety	Being drawn to innovation, variety, novelty, and challenge in research, emphasizing the importance of personal growth and learning	Growth	Personal growth and learning	Items such as: PERSONAL GROWTH (becoming a better person)	Schwartz SVS and interviews based on Schwartz SVS	Stimulation	Stimulation
	Autonomy	Freedom of thought and action: determination of work tasks, creating, and exploring own research topics	Freedom of thought / Intellectual autonomy	Choosing and pursuing own research topics	Independent thought and action, choosing, creating, and exploring. Self-Direction-Thought (SDT): The freedom to cultivate one’s own ideas and abilities Items such as: CHOOSING OWN GOALS (selecting own purposes)	Schwartz SVS	Self-direction	Self-direction
	Autonomy	Freedom of thought and action: determination of work tasks, creating, and exploring own research topics	Freedom of thought / Intellectual autonomy	Choosing and pursuing own research topics	Items such as: To be able to direct my own work; To decide my own priorities at work; To decide what I will do at work	Albrecht VaW	Autonomy	Self-direction
	Autonomy	Freedom of thought and action: determination of work tasks, creating, and exploring own research topics	Freedom of thought / Intellectual autonomy	Choosing and pursuing own research topics	Items such as: Being able to set her/his own research agenda is important to her/him; She/he strongly values being able to define her/his own scientific aims; She/he values making her/his own decisions about how her/his work will be done	English VSW	Autonomy	Self-direction
	Autonomy	Freedom of thought and action: determination of work tasks, creating, and exploring own research topics	Freedom of thought / Intellectual autonomy	Choosing and pursuing own research topics	Exclusively comprised of MIQ scales related to autonomy, including the importance of having independence, responsibility over work tasks, and variety, and was labeled Autonomy. Items such as: Permits you to develop your own methods of doing the work (MWVI)	Leuty & Hansen	Autonomy	Self-direction
	Autonomy	Freedom of thought and action: determination of work tasks, creating, and exploring own research topics	Freedom of action / Practical autonomy	Determination of (daily) work routine, tasks	Exclusively comprised of MIQ scales related to autonomy, including the importance of having independence, responsibility over work tasks, and variety, and was labeled Autonomy. Items such as: I could make decisions on my own. (MIQ Responsibility)	Leuty & Hansen	Autonomy	Self-direction
	Autonomy	Freedom of thought and action: determination of work tasks, creating, and exploring own research topics	Freedom of action / Practical autonomy	Determination of (daily) work routine, tasks	Items such as: To determine how I spend my day	Albrecht VaW	Autonomy	Self-direction
	Autonomy	Freedom of thought and action: determination of work tasks, creating, and exploring own research topics	Freedom of action / Practical autonomy	Determination of (daily) work routine, tasks	Independent thought and action, choosing, creating, and exploring. Self-Direction-Action (SDA): The freedom to determine one’s own actions Items such as: INDEPENDENT (self-reliant, self-sufficient)	Schwartz SVS	Self-direction	Self-direction
	Universalism	Assigning importance to research that has a positive social impact, sense of need to contribute to sustainability and prevent unethical or immoral research behaviors, and being tolerant to different approaches	Social impact	Do research that has a positive social impact	Item such as: Makes a social contribution by the work you do (MWVI); I could do things for other people (MIQ Social service)	Leuty & Hansen	(no category, items related to helping others and doing work that is seen as moral)	Universalism
	Universalism	Assigning importance to research that has a positive social impact, sense of need to contribute to sustainability and prevent unethical or immoral research behaviors, and being tolerant to different approaches	Social impact	Do research that has a positive social impact	Items such as: It is important to her/him that research helps to solve real world problems; Doing research that improves the lives of others is important to her/him; She/he embraces the idea that research should have social significance; She/he believes the general public should play a role in setting research priorities	English VSW	Social impact	Universalism
	Universalism	Assigning importance to research that has a positive social impact, sense of need to contribute to sustainability and prevent unethical or immoral research behaviors, and being tolerant to different approaches	Social impact	Do research that has a positive social impact	Items such as: To make the world a better place; To make the world a fairer place; To contribute to social justice; To support people who are disadvantaged; To contribute to improving society	Albrecht VaW	Social Justice	Universalism
	Universalism	Assigning importance to research that has a positive social impact, sense of need to contribute to sustainability and prevent unethical or immoral research behaviors, and being tolerant to different approaches	Social impact	Do research that has a positive social impact	Understanding, appreciation, tolerance, and protection for the welfare of all people and of nature. Universalism-Concern (UNC): Commitment to equality, justice, and protection for all people	Schwartz SVS	Universalism	Universalism
	Universalism	Assigning importance to research that has a positive social impact, sense of need to contribute to sustainability and prevent unethical or immoral research behaviors, and being tolerant to different approaches	Sustainability	Contribute to sustainability / the preservation of the natural enviornment	Items such as: To contribute to environmental sustainability; To protect the environment	Albrecht VaW	Environmental sustainability	Universalism
	Universalism	Assigning importance to research that has a positive social impact, sense of need to contribute to sustainability and prevent unethical or immoral research behaviors, and being tolerant to different approaches	Sustainability	Contribute to sustainability / the preservation of the natural enviornment	Understanding, appreciation, tolerance, and protection for the welfare of all people and of nature. Universalism-Nature (UNN): Preservation of the natural environment	Schwartz SVS	Universalism	Universalism
	Universalism	Assigning importance to research that has a positive social impact, sense of need to contribute to sustainability and prevent unethical or immoral research behaviors, and being tolerant to different approaches	Tolerance	To be tolerant of different research approaches, to gain wisdom and understanding	Understanding, appreciation, tolerance, and protection for the welfare of all people and of nature. Universalism-Tolerance (UNT): Acceptance and understanding of those who are different from oneself Items such as: BROAD-MINDED (tolerant of different ideas and beliefs)	Schwartz SVS	Universalism	Universalism
	Universalism	Assigning importance to research that has a positive social impact, sense of need to contribute to sustainability and prevent unethical or immoral research behaviors, and being tolerant to different approaches	Research ethics	Prevent unethical and immoral research behaviors	Values commonly discussed in leading textbooks on research integrity and the responsible conduct of research (Kon et al. 2011), such as compliance with oversight systems, care for subjects, truth and integrity. Items such as: She/he thinks researchers should ensure participants fully understand consent information; She/he regularly verifies the accuracy of her/his data	English VSW	Research ethics	Universalism
	Universalism	Assigning importance to research that has a positive social impact, sense of need to contribute to sustainability and prevent unethical or immoral research behaviors, and being tolerant to different approaches	Research ethics	Prevent unethical and immoral research behaviors	Items such as: HONEST (genuine, sincere); PROTECTING SCIENTIFIC INTEGRITY (preserving scientific virtues); PREVENTING MISCONDUCT (preventing questionable research practices)	Schwartz SVS and interviews based on Schwartz SVS	Universalism	Universalism
	Universalism	Assigning importance to research that has a positive social impact, sense of need to contribute to sustainability and prevent unethical or immoral research behaviors, and being tolerant to different approaches	Research ethics	Prevent unethical and immoral research behaviors	Items such as: I could do the work without feeling that it is morally wrong (MIQ Moral values)	Leuty & Hansen	(no category, items related to helping others and doing work that is seen as moral)	Universalism
	Benevolence	Being committed to the welfare of other researchers and emphasizing the importance of dependability and relationships within the research community	Caring for others	Being committed to the welfare of fellow researchers	Preservation and enhancement of the welfare of people with whom one is in frequent personal contact. Sub-scales: Benevolence-Caring (BEC): Devotion to the welfare of in-group members Items such as: LOYAL (faithful to my research group or collaborators); HELPFUL (working for the welfare of others)	Schwartz SVS	Benevolence	Benevolence
	Benevolence	Being committed to the welfare of other researchers and emphasizing the importance of dependability and relationships within the research community	Caring for others	Being committed to the welfare of fellow researchers	Items such as: To support the people I meet at work; To help the people I come in contact; To do work which helps other people	Albrecht VaW	Helping and supporting	Benevolence
	Benevolence	Being committed to the welfare of other researchers and emphasizing the importance of dependability and relationships within the research community	Caring for others	Being committed to the welfare of fellow researchers	The final component contained two MIQ scales (Coworkers and Social Service) that captured the importance of relationships with coworkers and helping others and was labeled Relationships. Items such as: I could do things for other people (MIQ Social service)	Leuty & Hansen	Relationships	Benevolence
	Benevolence	Being committed to the welfare of other researchers and emphasizing the importance of dependability and relationships within the research community	Dependability	Being dependable and trustworthy as a colleague	Preservation and enhancement of the welfare of people with whom one is in frequent personal contact. Sub-scales: Benevolence-Dependability (BED): Being a reliable and trustworthy member of the in-group Items such as: RESPONSIBLE (dependable, reliable)	Schwartz SVS	Benevolence	Benevolence
	Benevolence	Being committed to the welfare of other researchers and emphasizing the importance of dependability and relationships within the research community	Relationships	Feeling good as a member of the research community, forming collaborations, having good relationships	Items such as: SENSE OF BELONGING (to the research community); COMMUNITY (being a part of the research community); FRIENDSHIPS (close relationship with colleagues)	Schwartz SVS and interviews based on Schwartz SVS	Benevolence	Benevolence
	Benevolence	Being committed to the welfare of other researchers and emphasizing the importance of dependability and relationships within the research community	Relationships	Feeling good as a member of the research community, forming collaborations, having good relationships	Items such as: Working with people from other research teams is important to her/him; It is important to her/him to form new collaborations	English VSW	Collaboration	Benevolence
	Benevolence	Being committed to the welfare of other researchers and emphasizing the importance of dependability and relationships within the research community	Relationships	Feeling good as a member of the research community, forming collaborations, having good relationships	The final component contained two MIQ scales (Coworkers and Social Service) that captured the importance of relationships with coworkers and helping others and was labeled Relationships. Items such as: Have good interactions with fellow workers (SWVI-R Coworkers)	Leuty & Hansen	Relationships	Benevolence
	Benevolence	Being committed to the welfare of other researchers and emphasizing the importance of dependability and relationships within the research community	Relationships	Feeling good as a member of the research community, forming collaborations, having good relationships	Items such as: It is very important to her/him that people on her/his research team get along well	English VSW	Conserving relationships	Benevolence
	Conformity	Conformity to scientific norms and codes of conduct, restraint of actions that might upset or harm others, abiding by social norms within the work environment	Scientific norms	Conforming to scientific norms, best practices, and obligations	The restraint of actions, inclinations, and impulses that are likely to upset or harm others and violate social expectations or norms. Conformity-Rules (COR): Compliance with rules, laws, and formal obligations) Items such as: OBEDIENT (dutiful, meeting obligations)	Schwartz SVS	Conformity	Conformity
	Conformity	Conformity to scientific norms and codes of conduct, restraint of actions that might upset or harm others, abiding by social norms within the work environment	Scientific norms	Conforming to scientific norms, best practices, and obligations	Items such as: To work in a group where people believe that rules are important; To work in a group where we all support the organization’s policies	Albrecht VaW	Rule respecting	Conformity
	Conformity	Conformity to scientific norms and codes of conduct, restraint of actions that might upset or harm others, abiding by social norms within the work environment	Social norms	Abiding by social norms within the work environment by avoiding conflicts with fellow researchers, showing respect, and maintaining harmonious relationships	The restraint of actions, inclinations, and impulses that are likely to upset or harm others and violate social expectations or norms. Conformity-Interpersonal (COI): Avoidance of upsetting or harming other people Items such as: RETURNG FAVORS (to collaborators and colleagues)	Schwartz SVS	Conformity	Conformity
	Conformity	Conformity to scientific norms and codes of conduct, restraint of actions that might upset or harm others, abiding by social norms within the work environment	Social norms	Abiding by social norms within the work environment by avoiding conflicts with fellow researchers, showing respect, and maintaining harmonious relationships	Items such as: She/he goes to great lengths to avoid conflict with coworkers; He/he does not speak up when it might offend her/his coworkers; Maintaining harmonious relationships with coworkers is important to her/him; It is very important to her/him that people on her/his research team get along well	English VSW	Conserving relationships	Benevolence
	Conformity	Conformity to scientific norms and codes of conduct, restraint of actions that might upset or harm others, abiding by social norms within the work environment	Codes of conduct	Compliance with and keeping informed of scientific codes of conduct	The restraint of actions, inclinations, and impulses that are likely to upset or harm others and violate social expectations or norms. Conformity-Rules (COR): Compliance with rules, laws, and formal obligations)	Schwartz SVS	Conformity	Conformity
	Conformity	Conformity to scientific norms and codes of conduct, restraint of actions that might upset or harm others, abiding by social norms within the work environment	Codes of conduct	Compliance with and keeping informed of scientific codes of conduct	Items such as: To work in a job where I can contribute to the respect for my organization’s rules; To work with colleagues who respect rules even when no one else sees them	Albrecht VaW	Rule respecting	Conformity
	Tradition	Modesty about achievements and role as a researcher, respect, and acceptance of scientific traditions	Tradition	Adherence to scientific traditions	Respect, commitment, and acceptance of the customs and ideas that traditional culture or religion provides. Tradition (TR): Maintaining and preserving cultural, family, or religious traditions Items such as: SCIENTIFIC TRADITION (respecting time honored academic customs); MODERATE (avoiding extremes of feeling and action)	Schwartz SVS and interviews based on Schwartz SVS	Tradition	Tradition
	Tradition	Modesty about achievements and role as a researcher, respect, and acceptance of scientific traditions	Tradition	Adherence to scientific traditions	Items such as: To be able to support the traditions of my society at work; To be able to work according to the values of my family; To do work which is in keeping with my religious beliefs; To do work which society would support; To do work which would be traditionally approved of	Albrecht VaW	Traditional Values	Tradition
	Tradition	Modesty about achievements and role as a researcher, respect, and acceptance of scientific traditions	Modesty	Modesty in scientific achievements	Understanding, appreciation, tolerance, and protection for the welfare of all people and of nature. Humility (HUM): Recognizing one’s insignificance in the larger scheme of things Items such as: HUMBLE (modest, self-effacing)	Schwartz SVS	Universalism	Universalism
	Working environment	Personal safety and comfort within the working and broader scientific environment, a sense of job security	Safety at work	Safety and comfort within the working environment	Safety, harmony, and stability of society, relationships, and self. Security-Personal (SEP): Safety in one’s immediate environment	Schwartz SVS	Security	Security
	Working environment	Personal safety and comfort within the working and broader scientific environment, a sense of job security	Safety at work	Safety and comfort within the working environment	Items such as: To contribute to the safety of colleagues; To ensure that danger is minimized; To maximize the safety of the work place; To make a positive contribution to safety and security; To make a safer workplace	Albrecht VaW	Safety	Security
	Working environment	Personal safety and comfort within the working and broader scientific environment, a sense of job security	Safety at work	Safety and comfort within the working environment	Reflects the importance of the working environment, including scales related to physical conditions of the workplace, the quality of supervision, work-life balance, co-worker support, and job security. (comprised of scales from the SWVI-R.) Items such as: Work in a good place (clean, warm, well lit, etc) (SWVI-R Work environment); Provides comfortable working conditions (MWVI); I could do the wor…	Leuty & Hansen	Working environment	Security
	Working environment	Personal safety and comfort within the working and broader scientific environment, a sense of job security	Safety and wellbeing	Safety and wellbeing within the broader scientific environment, work-life balance	Safety, harmony, and stability of society, relationships, and self. Security-Societal (SES): Safety and stability in the wider society	Schwartz SVS	Security	Security
	Working environment	Personal safety and comfort within the working and broader scientific environment, a sense of job security	Safety and wellbeing	Safety and wellbeing within the broader scientific environment, work-life balance	Reflects the importance of the working environment, including scales related to physical conditions of the workplace, the quality of supervision, work-life balance, co-worker support, and job security. (comprised of scales from the SWVI-R.) Items such as: Have enough time for leisure activities (SWVI-R Lifestyle)	Leuty & Hansen	Working environment	Security
	Working environment	Personal safety and comfort within the working and broader scientific environment, a sense of job security	Job security and stability	Job security, having a job that provides steady employment and a fair salary	Items such as: Job security is important to her/him; It is important to her/him to know she/he will have a job in five years	English VSW	Job security	Security
	Working environment	Personal safety and comfort within the working and broader scientific environment, a sense of job security	Job security and stability	Job security, having a job that provides steady employment and a fair salary	Reflects the importance of the working environment, including scales related to physical conditions of the workplace, the quality of supervision, work-life balance, co-worker support, and job security. (comprised of scales from the SWVI-R.) Items such as: Provides job security (MWVI); The job would provide for steady employment (MIQ Security); Know that my position will last (SWVI-R Security)	Leuty & Hansen	Working environment	Security
	Organizational support	Fairness, support, and clarity within the research organization	Fairness	Fairness within the research organization	Scales from the MIQ and MWVI that were related to the importance of company policies formed the fifth component, termed Organizational Culture. These items emphasized the importance of doing work that is seen as moral, having fair company policies, support from management, proper training, and clear procedures. Items such as: The company would administer its policies fairly (MIQ Safety/Company po…	Leuty & Hansen	Organizational support / culture	-
	Organizational support	Fairness, support, and clarity within the research organization	Support	Managerial/supervisory and organizational support	Scales from the MIQ and MWVI that were related to the importance of company policies formed the fifth component, termed Organizational Culture. These items emphasized the importance of doing work that is seen as moral, having fair company policies, support from management, proper training, and clear procedures. Items such as: Have a boss who treats me well (SWVI-R Supervision); My boss would back…	Leuty & Hansen	Organizational support / culture	-
	Organizational support	Fairness, support, and clarity within the research organization	Clarity	Clarity about and accessibility of research, training, and other resources	Scales from the MIQ and MWVI that were related to the importance of company policies formed the fifth component, termed Organizational Culture. These items emphasized the importance of doing work that is seen as moral, having fair company policies, support from management, proper training, and clear procedures. Items such as: Has clear-cut rules and procedures to follow (MWVI)	Leuty & Hansen	Organizational support / culture	-
