# Supplementary material for: Academic research values: Conceptualization and initial steps of scale development
Source: PLoS One. 2025 Mar 25;20(3):e0318086. doi: 10.1371/journal.pone.0318086 (PMC11936425; doi:10.1371/journal.pone.0318086)
Supplement: S5 Appendix — (XLSX) [file pone.0318086.s005.xlsx]

## Sheet: 5 - Appendix 5
OUR DIMENSION	OUR SUB-THEME (N = 34)	OUR ITEMS (N = 246 unique items)
Ambition	Achievement	To be capable
Ambition	Achievement	To be intelligent
Ambition	Achievement	To believe in my own value as a researcher and feel self-respect
Ambition	Achievement	To be ambitious
Ambition	Achievement	To achieve a feeling of success from doing good scientific work
Ambition	Achievement	The job could give me a feeling of accomplishment.
Ambition	Achievement	To achieve a feeling of success from a job well done
Ambition	Achievement	To do outstanding work even if not recognized or rewarded
Ambition	Career	To be successful
Ambition	Career	To advance my career
Ambition	Career	To get to the next academic rank
Ambition	Career	The job would provide an opportunity for advancement.
Ambition	Career	To get recognition for the work I do.
Ambition	Career	To win grants, scholarships, and scientific awards
Ambition	Career	To have a good citation index
Ambition	Competence	To have a scientific impact
Ambition	Competence	To be seen to be successful
Ambition	Competence	To publish in good journals
Ambition	Competence	To be highly cited
Ambition	Competence	To be seen as intelligent by peers
Ambition	Competence	To be visible in the scientific community
Ambition	Competence	To present at the best conferences
Ambition	Competence	To communicate my work via good outlets
Ambition	Competence	To have your PhD students accepted at good positions
Ambition	Competence	To publish with good publishers
Ambition	Competence	To build my scientific reputation
Authority	Dominance over others	To have the authority to tell other researchers what to do
Authority	Dominance over others	To have authority over other researchers
Authority	Dominance over others	To have authority over other researcher’s work programs
Authority	Dominance over others	To make decisions about who does what in a research project
Authority	Dominance over others	To make decisions about other people's careers
Authority	Dominance over others	To be in charge of PhD students
Authority	Dominance over others	To have the last word in scientific questions
Authority	Dominance over others	To lead a research group
Authority	Dominance over resources	To have authority over research funds
Authority	Dominance over resources	To have direct influence over funding decisions
Authority	Dominance over resources	To have funding for my research
Authority	Influence	To be influential
Authority	Influence	To have influence in my field
Authority	Influence	To be "somebody" in the community.
Authority	Influence	To be respected as a researcher
Authority	Influence	To do important work
Authority	Influence	To have respect and attention for my research
Authority	Prestige	To have scientific recognition
Authority	Prestige	To preserve my public image
Authority	Prestige	To know that others think my work is important
Authority	Prestige	To work at a prestigious institution
Authority	Prestige	To lead a prestigious research group
Authority	Prestige	To be invited by prestigious institutions
Authority	Prestige	To never be humiliated in front of colleagues or the research community
Authority	Salary	To increase my earning power
Authority	Salary	To measure success by how much my salary increases each year
Authority	Salary	To get paid a lot
Authority	Salary	To seek new ways of generating income
Authority	Salary	To take new jobs if they offered a significantly better salary
Authority	Salary	To earn a good salary
Authority	Salary	To know that my pay compares well with that of other workers
Authority	Salary	To work in a position that provides the opportunity to earn a high income
Authority	Salary	To have a salary increase every year
Autonomy	Freedom of action / Practical autonomy	To determine how I spend my workday
Autonomy	Freedom of action / Practical autonomy	To be able to work alone on the job
Autonomy	Freedom of action / Practical autonomy	To work on my projects independently
Autonomy	Freedom of action / Practical autonomy	To make decisions on my own
Autonomy	Freedom of action / Practical autonomy	To determine where I work
Autonomy	Freedom of action / Practical autonomy	To determine who I work with
Autonomy	Freedom of thought / Intellectual autonomy	To choose my own research goals
Autonomy	Freedom of thought / Intellectual autonomy	To make my own decisions about my scientific work
Autonomy	Freedom of thought / Intellectual autonomy	To decide what I will research
Autonomy	Freedom of thought / Intellectual autonomy	To be able to direct my own research
Autonomy	Freedom of thought / Intellectual autonomy	To decide my own research priorities
Autonomy	Freedom of thought / Intellectual autonomy	To be able to set my own research agenda
Autonomy	Freedom of thought / Intellectual autonomy	To define my own scientific aims
Autonomy	Freedom of thought / Intellectual autonomy	To make my own decisions about how my research will be done
Autonomy	Freedom of thought / Intellectual autonomy	To have a high level of professional autonomy
Autonomy	Freedom of thought / Intellectual autonomy	To try out some of my own ideas
Autonomy	Freedom of thought / Intellectual autonomy	To have freedom in choosing my research topics and methods
Autonomy	Freedom of thought / Intellectual autonomy	To determine the quality standards that I aim for
Benevolence	Caring for others	To prevent harm to my closest colleagues / research group
Benevolence	Caring for others	To help the people in my research environment
Benevolence	Caring for others	To help the people in my research community
Benevolence	Caring for others	To do work which helps colleagues
Benevolence	Caring for others	To be supportive of colleagues
Benevolence	Caring for others	To improve the lives of people I encounter at work
Benevolence	Caring for others	To contribute to the flourishing of the members of the research community
Benevolence	Caring for others	To not harm people I work with
Benevolence	Dependability	To be considered a dependable and trustworthy colleague
Benevolence	Relationships	To feel that I am a part of the research community
Benevolence	Relationships	To be a part of the research community
Benevolence	Relationships	To work with people from other research teams is
Benevolence	Relationships	To form new collaborations
Benevolence	Relationships	To form collaborations across disciplines
Benevolence	Relationships	To seek collaborators with diverse expertise to work with on projects
Benevolence	Relationships	To have co-workers who are easy to make friends with
Benevolence	Relationships	To have good interactions with fellow researchers
Benevolence	Relationships	To be on good terms with colleagues
Conformity	Codes of conduct	To resist temptation and conform to professional and scientific codes of conduct
Conformity	Codes of conduct	To work in a group where we all support the guidelines on responsible conduct of research
Conformity	Codes of conduct	To work in a job where I can contribute to the respect for my organization’s codes of scientific conduct
Conformity	Codes of conduct	To stay informed about changes in codes of conduct
Conformity	Scientific norms	To work in a group where researchers conform to scientific norms
Conformity	Scientific norms	To work with researchers who respect scientific norms
Conformity	Scientific norms	To work with researchers who respect rules even when no one else sees them
Conformity	Scientific norms	To conform to scientific norms
Conformity	Social norms	To show respect to supervisors and mentors
Conformity	Social norms	To show respect to more senior members of the research community
Conformity	Social norms	To not speak up against more senior researchers
Conformity	Social norms	To return favors to collaborators and colleagues
Conformity	Social norms	To go to great lengths to avoid conflicts with coworkers
Conformity	Social norms	To not speak up when it might upset others
Conformity	Social norms	To maintain harmonious relationships with coworkers
Conformity	Social norms	To have people within my research team get along well
Conformity	Social norms	To comply to social norms, roles, and conventions that govern the interactions between people
Conformity	Social norms	To conform to social norms
Enjoyment	Enjoying research	To take pleasure in my work
Enjoyment	Enjoying research	To enjoy doing research
Enjoyment	Enjoying research	To do research that I find pleasurable
Enjoyment	Enjoying research	To enjoy solving scientific problems / challenges / puzzles
Enjoyment	Enjoying research	To have fun with my work
Enjoyment	Enjoying research	To do research that makes me feel good
Enjoyment	Enjoying research	To enjoy my work
Enjoyment	Pleasurable activities	To have pleasurable experiences at work
Enjoyment	Pleasurable activities	To enjoy my time at work
Enjoyment	Pleasurable activities	To take pleasure in the company of interesting, smart people
Enjoyment	Pleasurable activities	To go on nice conference trips
Enjoyment	Pleasurable activities	To enjoy the company of fellow researchers
Enjoyment	Pleasurable activities	To travel to interesting places and meet nice people
Organizational support	Clarity	To work in an environment in which norms and rules are clear
Organizational support	Clarity	To have clarity about the resources provided by the university
Organizational support	Clarity	To work at a university which makes research, training, and other resources accessible
Organizational support	Clarity	To be clearly informed about obligations
Organizational support	Fairness	To work at a company that administers its policies fairly.
Organizational support	Fairness	To know that the research institution distributes resources fairly
Organizational support	Fairness	To know that the research institution handles processes fairly
Organizational support	Support	To know that my manager/supervisor would back up the workers (with top management).
Organizational support	Support	To have a manager/supervisor who provides opportunities for training.
Organizational support	Support	To have a manager/supervisor who treats me well
Organizational support	Support	To work for an employer who cares for my mental and physical health
Organizational support	Support	To feel supported by the university I work at
Tradition	Modesty	To be modest about my scientific achievements
Tradition	Modesty	To be modest about the importance of my results in the light of the history of science
Tradition	Tradition	To respect time-honored academic customs
Tradition	Tradition	To avoid radical divergence from scientific consensus
Tradition	Tradition	To be able to support the scientific traditions of my discipline
Tradition	Tradition	To be able to do research according to the values of my mentors
Tradition	Tradition	To do work which is in keeping with widely agreed upon scientific beliefs
Tradition	Tradition	To do scientific work which society would support
Tradition	Tradition	To do scientific work which would be traditionally approved of
Tradition	Tradition	To hold to the assumptions of my chosen discipline
Tradition	Tradition	To respect and follow well-established methodological norms
Tradition	Tradition	To contribute to the most established scientific fields
Universalism	Research ethics	To ensure honesty in my research
Universalism	Research ethics	To be considered a dependable and trustworthy researcher
Universalism	Research ethics	To disclose all foreseeable risks to participants
Universalism	Research ethics	To properly care for research animals
Universalism	Research ethics	To go out of my way to ensure the safety of participants
Universalism	Research ethics	To ensure participants fully understand consent information
Universalism	Research ethics	To regularly verify the accuracy of my data
Universalism	Research ethics	To ensure that my results are replicable
Universalism	Research ethics	To do the work without feeling that it is morally wrong.
Universalism	Research ethics	To prevent research misconduct (falsification, fabrication, and plagiarism)
Universalism	Research ethics	To protect scientific integrity
Universalism	Research ethics	To prevent questionable research practices
Universalism	Research ethics	To document transparently how I arrived at my results
Universalism	Social impact	To do research that serves a higher purpose
Universalism	Social impact	To do research that can be used to create equal opportunity for all
Universalism	Social impact	To research injustices
Universalism	Social impact	To better the world with my research
Universalism	Social impact	To contribute to fairness through my research
Universalism	Social impact	To contribute to social justice through my research
Universalism	Social impact	To do research in support of people who are disadvantaged
Universalism	Social impact	To do research which contributes to improving society
Universalism	Social impact	To do research that helps solve real-world problems
Universalism	Social impact	To embrace the idea that research should have social significance
Universalism	Social impact	To involve the general public in setting research priorities
Universalism	Social impact	To do research that improves the lives of others
Universalism	Social impact	To make the world a better place through my research
Universalism	Social impact	To make sure that my research does not have harmful consequences for others
Universalism	Social impact	To not waste time on research that has no value for society
Universalism	Social impact	To not waste time on menial tasks instead of doing socially relevant research
Universalism	Sustainability	To contribute to preserving nature with my research
Universalism	Sustainability	To contribute to environmental sustainability with my research
Universalism	Sustainability	To not harm the environment during my work
Universalism	Sustainability	To make sure that the outcomes of my research do not have harmful consequences for nature
Universalism	Tolerance, understanding	To achieve wisdom and a mature understanding of life through my research
Universalism	Tolerance, understanding	To be tolerant to different scientific ideas or beliefs
Universalism	Tolerance, understanding	To be accepting of different scientific perspectives
Universalism	Tolerance, understanding	To be willing to consider other scientific perspectives
Variety	Challenge	To pursue daring lines of research
Variety	Challenge	To experience a variety of challenges
Variety	Challenge	To uncover hidden truths
Variety	Challenge	To do research that makes use of my cognitive abilities
Variety	Challenge	To do research that makes use of my specific educational background
Variety	Challenge	To be able to take risks
Variety	Challenge	To always have new problems to solve
Variety	Challenge	To solve puzzles
Variety	Growth	To become the best researcher I can be
Variety	Growth	To continuously learn / develop
Variety	Growth	To never stop learning
Variety	Growth	To learn new skills
Variety	Novelty	To be curious
Variety	Novelty	To do innovative work
Variety	Novelty	To explore creative ideas
Variety	Novelty	To try out new ideas
Variety	Novelty	To encounter exciting new ideas
Variety	Novelty	To seek new lines of research
Variety	Novelty	To be exposed to new ideas
Variety	Novelty	To explore new ideas
Variety	Variety	To work in a scientific environment filled with challenge, novelty, and change
Variety	Variety	To do varied work
Variety	Variety	To get a lot of variety in my work
Variety	Variety	To never be bored by repetition
Variety	Variety	To be busy all the time.
Variety	Variety	To do something different every day.
Variety	Variety	To experience a wide variety of tasks
Variety	Variety	To have cognitively stimulating experiences
Variety	Variety	To do many different things to get my work done
Variety	Variety	To avoid boring routine tasks
Variety	Variety	To avoid repetitive or boring tasks
Variety	Challenge	To solve intellectual challenges by tidying up information or structuring knowledge
Working environment	Job security and stability	To know that I will have a job in five years
Working environment	Job security and stability	To have a job that provides steady employment.
Working environment	Job security and stability	To have job security
Working environment	Job security and stability	To work in a job that permits a regular routine and place of work
Working environment	Job security and stability	To know that my position will last
Working environment	Job security and stability	To receive pay raises that keep me ahead of the cost of living
Working environment	Job security and stability	To have long-term employment
Working environment	Safety and wellbeing	To have a healthy work-life balance
Working environment	Safety and wellbeing	To not be attacked for my research by people from the public
Working environment	Safety and wellbeing	To not be attacked for my research by public opinion
Working environment	Safety and wellbeing	To not be a subject of personal attacks for my research
Working environment	Safety and wellbeing	To not be attacked for my opinions by other researchers
Working environment	Safety at work	To contribute to the safety of colleagues
Working environment	Safety at work	To ensure that danger is minimized within the lab/office
Working environment	Safety at work	To maximize the safety of the workplace
Working environment	Safety at work	To make a positive contribution to safety and security within the workplace
Working environment	Safety at work	To make a safer workplace
Working environment	Safety at work	To have a job that has good working conditions.
Working environment	Safety at work	To have well equipped infrastructure at my disposal (e.g., library, lab equipment)
Working environment	Safety at work	To work in a good place (clean, warm, well lit, etc)
Working environment	Safety at work	To create, foster, and maintain a socially safe environment within my research team
Working environment	Safety at work	To work in an environment free from abusive relationships
Working environment	Safety at work	To know that members of my research team feel safe in their working environment
Working environment	Safety at work	To work with researchers who value my mental and physical health
Working environment	Safety at work	To work in a safe environment
Working environment	Safety at work	To not be required to engage in actions I deem unsafe
Working environment	Safety at work	To not be required to engage in actions I deem unethical or illegal
