# Supplementary material for: Academic research values: Conceptualization and initial steps of scale development
Source: PLoS One. 2025 Mar 25;20(3):e0318086. doi: 10.1371/journal.pone.0318086 (PMC11936425; doi:10.1371/journal.pone.0318086)
Supplement: S6 Appendix — (XLSX) [file pone.0318086.s006.xlsx]

## Sheet: 6 - Appendix 6
Integrative Work Values Scale (Busque-Carrier et al., 2022)			Our item proposals
Work values (Dimensions)	Definition [...] = Importance given to…	Sample item [...] = At work, it is important for me…	Sample items (related to the items of Busque-Carrier et al)	Dimension	Sub-theme
Authority	[...] being in a position of authority at work, whether in planning, organizing, or carrying out the work of others.	[...] to lead the work of others.	To lead a research group	Authority	Dominance over others
Recognition	[...] work in which it is possible to be recognized for a job well done or for services rendered.	[...] to be recognized for the work tasks that I accomplished.	To have scientific recognition	Authority	Prestige
Income	[...] a job where the salary is high, allowing oneself to be financially wealthy.	[...] to have a good salary.	To earn a good salary	Authority	Salary
Advancement	[...] the possibility of advancement opportunities, reaching a higher position, and increasing their responsibilities at work.	[...] to have opportunities for career advancement.	The job would provide an opportunity for advancement.	Ambition	Career
Travel	[...] a work that allows foreign travel and seeing the world.	[...] to travel as part of my job.	To go on nice conference trips	Enjoyment	Pleasurable activities
Variety	[...] given to a job where the work tasks are diversified.	[...] to perform diversified tasks.	To do varied work	Variety	Variety
Creativity	[...] the possibility of using one's creativity in preparing and carrying out tasks.	[...] to use my creativity.	To explore creative ideas	Variety	Novelty
Intellectual stimulation	[...] a work in which it is possible to solve new problems, where it is necessary to be alert mentally, and which requires an intellectual effort.	[...] that tasks’ completion requires a high level of thinking.	To do research that makes use of my cognitive abilities	Variety	Challenge
Development of abilities	[...] a job in which it is possible to develop skills and abilities, and learn in a continuous fashion.	[...] to be able to improve my abilities.	To continuously learn / develop	Variety	Growth
Autonomy	[...] choosing how tasks are performed, without being supervised.	[...] to choose my work methods.	To have freedom in choosing my research topics and methods	Autonomy	Freedom of thought / Intellectual autonomy
Altruism	[...] help others at work or to promote their well-being.	[...] to be of service to others.	To help the people in my research environment	Benevolence	Caring for others
Work environment	[...] a job in which the working environment is sheltered from bad weather and comfortable.	[...] to work in a lit environment.	To work in a good place (clean, warm, well lit, etc)	Working environment	Safety at work
Work-Life balance	[...] a job that allows a good balance between professional and personal life domains.	[...] to have enough time for my hobbies.	To have a healthy work-life balance	Working environment	Safety and wellbeing
Security	[...] a job in which it is possible to work for as long as desired.	[...] to have work security.	To have job security	Working environment	Job security and stability
Supervisors	[...] a job where the boss treats his employees well and equally.	[...] to have an understanding boss.	To have a manager/supervisor who treats me well	Organizational support	Support
