# Supplementary material for: Academic research values: Conceptualization and initial steps of scale development
Source: PLoS One. 2025 Mar 25;20(3):e0318086. doi: 10.1371/journal.pone.0318086 (PMC11936425; doi:10.1371/journal.pone.0318086)
Supplement: S7 Appendix — (XLSX) [file pone.0318086.s007.xlsx]

## Sheet: 7 - Figure 2
	Different versions of Figure 2, depicting comparison between the value dimensions of others and our conceptualiation. Final version reported in the paper: Version 1
	Version 1
	Schwartz (1992)		Albrecht et al. (2020)		English et al. (2018)		Leuty & Hansen (2011)		Busque-Carrier et al. (2022)
	personal values		work values		values in scientific work		work values		integrative work values scale
	Power		Authority		Income				Income
							Opportunities for status and income		Authority
									Advancement
	Achievement		Ambition						Recognition
									Travel
	Hedonism		Enjoyment
	Stimulation		Variety		Innovation and growth		Having challenging work / Competence		Variety
									Development
									Intellectual stimulation
									Creativity
	Self-direction		Autonomy		Autonomy		Autonomy		Autonomy
	Universalism		Environmental sustainability
			Social justice		Social impact				Altruism
	Benevolence		Helping and supporting		Collaboration		Relationships
					Conserving relationships
	Conformity		Rule respecting
	Tradition		Traditional values
	Security		Safety		Job security		Working environment		Security
									Work environment
									Work-life balance
							Organizational support / culture		Supervisors
					Research ethics
	Version 2
	Authors (year):	Schwartz (1992)	Albrecht et al. (2020)	Leuty & Hansen (2011)	Busque-Carrier et al. (2022)	English et al. (2018)	our dimensions	our sub-themes
	Type of values measured:	personal values	work values	work values	integrative work values scale	values in scientific work	scientific work values
	Dimensions:	Power	Authority	Opportunities for status and income	Income	Income	Authority	Dominance over others, Dominance over resources, Influence, Prestige, Salary
					Authority
					Advancement		Ambition	Career, Competence, Achievement
		Achievement	Ambition		Recognition
					Travel
		Hedonism	Enjoyment				Enjoyment	Pleasurable activites, Enjoying research
		Stimulation	Variety	Having challenging work / Competence	Variety	Innovation and growth	Variety	Variety, Novelty, Challenge, Growth
					Development
					Intellectual stimulation
					Creativity
		Self-direction	Autonomy	Autonomy	Autonomy	Autonomy	Autonomy	Intellectual autonomy, Work autonomy
		Universalism	Social justice			Social impact	Universalism	Social impact, Sustainability, Tolerance/understanding, Research ethics
						Research ethics
			Environmental sustainability
		Benevolence	Helping and supporting	Relationships	Altruism	Collaboration	Benevolence	Caring for others, Dependability, Relationships
						Conserving relationships
		Conformity	Rule respecting				Conformity	Scientific norms, Social norms, Codes of conduct
		Tradition	Traditional values				Tradition	Traditions, Modesty
		Security	Safety	Working environment	Security	Job security	Working environment	Safety at work, Personal safety and stability, Job security
					Work environment
					Work-life balance
				Organizational support / culture	Supervisors		Organizational support	Fairness, Support, Clarity
	Version 3
		Schwartz (1992)	Albrecht et al. (2020)	Leuty & Hansen (2011)	Busque-Carrier et al. (2022)	English et al. (2018)	our categories	our sub-themes
		Power	Authority	Opportunities for status and income	Income	Income	Authority	Dominance over others, Dominance over resources, Influence, Prestige, Salary
		Power	Authority	Opportunities for status and income	Authority	NA	Authority
		Power	Authority	Opportunities for status and income	Advancement	NA	Ambition	Career, Competence, Achievement
		Achievement	Ambition	Opportunities for status and income	Recognition	NA	Ambition
		Achievement	Ambition	NA	Travel	NA	Ambition
		Hedonism	Enjoyment	NA	Travel	NA	Enjoyment	Pleasurable activites, Enjoying research
		Stimulation	Variety	Having challenging work / Competence	Variety	Innovation and growth	Variety	Variety, Novelty, Challenge, Growth
		Stimulation	Variety	Having challenging work / Competence	Development	Innovation and growth	Variety
		Stimulation	Variety	Having challenging work / Competence	Intellectual stimulation	Innovation and growth	Variety
		Stimulation	Variety	NA	Creativity	Innovation and growth	Variety
		Self-direction	Autonomy	Autonomy	Autonomy	Autonomy	Autonomy	Intellectual autonomy, Work autonomy
		Universalism	Social justice	NA	NA	Social impact	Universalism	Social impact, Sustainability, Tolerance/understanding, Research ethics
		Universalism	NA	NA	NA	Research ethics	Universalism
		Universalism	Environmental sustainability	NA	NA		Universalism
		Benevolence	Helping and supporting	Relationships	Altruism	Collaboration	Benevolence	Caring for others, Dependability, Relationships
		Benevolence	Helping and supporting	Relationships	NA	Conserving relationships	Benevolence
		Conformity	Rule respecting	NA	NA	NA	Conformity	Scientific norms, Social norms, Codes of conduct
		Tradition	Traditional values	NA	NA	NA	Tradition	Traditions, Modesty
		Security	Safety	Working environment	Security	Job security	Working environment	Safety at work, Personal safety and stability, Job security
		NA	NA	Working environment	Work environment	NA	Working environment
		NA	NA	Working environment	Work-life balance	NA	Working environment
		NA	NA	Organizational support / culture	Supervisors	NA	Organizational support	Fairness, Support, Clarity
	Version 4
