# Supplementary material for: Academic research values: Conceptualization and initial steps of scale development
Source: PLoS One. 2025 Mar 25;20(3):e0318086. doi: 10.1371/journal.pone.0318086 (PMC11936425; doi:10.1371/journal.pone.0318086)
Supplement: S8 Appendix — (XLSX) [file pone.0318086.s008.xlsx]

## Sheet: Table of Contents
	Supplementary materials for <anonymized for blinded review>. All Appendices listed here are referred to in the step-by-step process overview of the methods and results (Table 1) of our paper. Contact information: <anonymized for blinded review>
	Supplementary file	Short description	Description
	S1 - Appendix 1	Value Instruments	All value instruments (personal, work, scientific work) that we included in our work
		Instrument	Publication	Measured construct	Dimensions	Items	Comment 1	Comment 2
		Schwartz's Value Survey (SVS)	Schwartz & Sagiv, 1995	personal values	10	57	also used to measure work values (ref)	Kusurkar, R., & Croiset, G. (2015). Critical Synthesis Package: Schwartz Value Survey (SVS). MedEdPORTAL, 10002. https://doi.org/10.15766/mep_2374-8265.10002
		Values at Work (VaW)	Albrecht et al., 2020	work values	11	52	based on Schwartz's work
		Values in Scientific Work (VSW)	English et al., 2018	values in scientific work	8	35	based on Ros et al and PVQ format
		Minnesota Importance Questionnaire (MIQ)	Rounds et al., 1981	work values	6	20	Leuty and Hansen (2011) concluded that six clusters best explain the measurements of these instruments
		Super's Work Values Inventory-Revised (SWVI-R)	Zytowski et al., 2006	work values	12	12		SWVI-R: only the same 12 sample items reviewed by Busque-Carrier et al. (2022) that were freely available were included out of a total of 70 items
		Manhardt's Work Values Inventory (MWVI)	Manhardt, 1972	work values	3	25
		Integrative Work Values Scale (IWVS)	Busque-Carrier et al., 2022	work values	15	15	only reviewed after first round of item generation	IWVS: only the 15 English sample items appearing in Table 5 of Busque-Carrier et al. (2022) were included
	S2 - Appendix 2	Dimension Definitions	All value dimensions from value instruments (personal, work, scientific work) that we included in our work
	S3 - Appendix 3	Value Development	Development of our value item proposals (based on value instruments listed in Appendix 1, interview and survey results (<anonymized for blinded review>), and brainstorm sessions) - as explained in the methods and results sections of our paper
	S4 - Appendix 4	Development of our Dimensions and Sub-themes	Description of the sources we used as a basis for developing our dimensions and sub-themes - as explained in Table 1 of our paper
	S5 - Appendix 5	List of Value Item Proposals	A complete list of our value item proposals, categorized by sub-themes and dimensions, as referred to in the results section of our paper (Flesch Reading Ease: 64.3, Flesch-Kincaid Grade Level: 6.5)
	S6 - Appendix 6	Comparison with the Integrative Work Values Scale	The Integrative Work Values Scale (Busque-Carrier et al., 2022) was published after our items generation process was finished. Here we compare it to our items, as described in final part of the results section of our paper
	S7 - Figure 2	Value Dimension Comparison	Comparison between the value dimensions of different instruments and our conceptualiation - as depicted in Figure 2 of our paper
